# Supplementary material for: LEMS: a language for expressing complex biological models in concise and hierarchical form and its use in underpinning NeuroML 2
Source: Front Neuroinform. 2014 Sep 25;8:79. doi: 10.3389/fninf.2014.00079 (PMC4174883; doi:10.3389/fninf.2014.00079)
Supplement: Supplementary file 1 [file SupplementaryMaterial1.ZIP]

Archive with 90 entries (77 files):
- Cells.xml
- Channels.xml
- Figure2_PassiveChannel.xml
- Figure3_HHcell.nml
- Figure3_HHcell.xml
- Figure4_AdEx.nml
- Figure4_AdEx.xml
- Figure5_NMDA.xml
- Figure8_SBML_LEMS.xml
- Figure8_SBML.sbml
- Figure9_Pyloric/
- Figure9_Pyloric/Na_STG.channel.nml
- Figure9_Pyloric/KCa_STG.channel.nml
- Figure9_Pyloric/Ach_PD_LP_30nS.synapse.nml
- Figure9_Pyloric/Glu_PY_LP_30nS.synapse.nml
- Figure9_Pyloric/KA_STG.channel.nml
- Figure9_Pyloric/AB_PD.cell.nml
- Figure9_Pyloric/CaPool_STG.nml
- Figure9_Pyloric/PY.cell.nml
- Figure9_Pyloric/H_STG.channel.nml
- Figure9_Pyloric/CaT_STG.channel.nml
- Figure9_Pyloric/Glu_LP_PY_1nS.synapse.nml
- Figure9_Pyloric/Ach_PD_PY_3nS.synapse.nml
- Figure9_Pyloric/Glu_AB_PY.synapse.nml
- Figure9_Pyloric/PyloricPacemakerNetwork.net.nml
- Figure9_Pyloric/CaS_STG.channel.nml
- Figure9_Pyloric/Glu_AB_LP_30nS.synapse.nml
- Figure9_Pyloric/LEMS_PyloricPacemakerNetwork_NRNDAT.xml
- Figure9_Pyloric/LEMS_PyloricPacemakerNetwork.xml
- Figure9_Pyloric/Kd_STG.channel.nml
- Figure9_Pyloric/Glu_LP_ABPD_30nS.synapse.nml
- Figure9_Pyloric/LP.cell.nml
- Figure9_Pyloric/LeakConductance.channel.nml
- Inputs.xml
- jlems
- jlems-0.9.5.3.jar
- jlems.bat
- lems/
- lems/model/
- lems/model/simulation.py
- lems/model/structure.py
- lems/model/dynamics.py
- lems/model/component.py
- lems/model/__init__.py
- lems/model/fundamental.py~
- lems/model/fundamental.py
- lems/model/model.py
- lems/model/__pycache__/
- lems/api.py
- lems/test/
- lems/test/test_parser.py
- lems/test/test_units.py
- lems/__init__.py
- lems/parser/
- lems/parser/expr.py
- lems/parser/LEMS.py
- lems/parser/__init__.py
- lems/parser/LEMS.py~
- lems/parser/__pycache__/
- lems/run.py
- lems/sim/
- lems/sim/runnable.py
- lems/sim/__init__.py
- lems/sim/runnable.py~
- lems/sim/recording.py
- lems/sim/build.py
- lems/sim/__pycache__/
- lems/sim/sim.py
- lems/dlems/
- lems/dlems/exportdlems.py
- lems/dlems/__init__.py
- lems/base/
- lems/base/util.py
- lems/base/base.py
- lems/base/__init__.py
- lems/base/map.py
- lems/base/stack.py
- lems/base/__pycache__/
- lems/base/errors.py
- lems/__pycache__/
- Networks.xml
- NeuroMLCoreCompTypes.xml
- NeuroMLCoreDimensions.xml
- pylems
- PyNN.xml
- README.md
- Simulation.xml
- Synapses.xml
- testjlems.sh
- testpylems.sh
