# Supplementary material for: LEMS: a language for expressing complex biological models in concise and hierarchical form and its use in underpinning NeuroML 2
Source: Front Neuroinform. 2014 Sep 25;8:79. doi: 10.3389/fninf.2014.00079 (PMC4174883; doi:10.3389/fninf.2014.00079)
Supplement: Supplementary file 1 [file SupplementaryMaterial1.ZIP › Cells.xml]

<Lems xmlns="http://www.neuroml.org/lems/0.7.1"
      xmlns:xsi="http://www.w3.org/2001/XMLSchema-instance"
      xsi:schemaLocation="http://www.neuroml.org/lems/0.7.1 ../../LEMS/Schemas/LEMS/LEMS_v0.7.1.xsd"
      description="Defines both abstract cell models (e.g. _izhikevichCell_, adaptive exponential integrate and fire cell, _adExIaFCell_), point conductance based cell models (_pointCellCondBased_, _pointCellCondBasedCa_) and cells models (_cell_) which specify the _morphology_ (containing _segment_s) and _biophysicalProperties_ separately.">

    <!-- A number of cell types for use in NeuroML 2 documents  -->

    <Include file="NeuroMLCoreDimensions.xml"/>
    <Include file="Channels.xml"/>
    <Include file="Synapses.xml"/>
    <Include file="Inputs.xml"/>


    <ComponentType name="baseCell"
        description="Base type of any cell which can be used in a population">
        <Child name="notes" type="notes"/>
    </ComponentType>


    <ComponentType name="baseSpikingCell"
        extends="baseCell"
        description="Base type of any cell which can emit _spike events.">

        <EventPort name="spike" direction="out" description="Spike event"/>

    </ComponentType>
    

    <ComponentType name="baseCellMembPot"
        extends="baseSpikingCell"
        description="Any spiking cell which has a membrane potential _v with voltage units.">

        <Exposure name="v" dimension="voltage" description="Membrane potential"/>

    </ComponentType>


    <ComponentType name="baseCellMembPotDL"
        extends="baseSpikingCell"
        description="Any spiking cell which has a dimensioness membrane potential, _V.">

        <Exposure name="V" dimension="none" description="Membrane potential"/>

    </ComponentType>


    <ComponentType name="baseChannelPopulation"
       extends="baseVoltageDepPointCurrent"
       description="Base type for any current produced by a population of channels, all of type _ionChannel">

        <ComponentReference name="ionChannel" type="baseIonChannel"/>

    </ComponentType>


    <ComponentType name="channelPopulation"
        extends="baseChannelPopulation"
        description="Population of _number ohmic ion channels. These each produce a conductance _channelg across a reversal potential _erev, giving a total current _i.">

        <Parameter name="number" dimension="none"/>
        <Parameter name="erev" dimension="voltage"/>

        <ComponentReference name="ionChannel" type="baseIonChannel"/>

        <Text name="ion"/> <!-- TODO: Ideally this needs to be a property of ionChannel only! But it's here as it makes it easier to select channelPopulations transmitting specific ions...-->

        <Dynamics>
            <DerivedVariable name="channelg" dimension="conductance" select="ionChannel/g"/>
            <DerivedVariable name="geff" dimension="conductance" value="channelg * number"/>
            <DerivedVariable name="i" dimension="current" exposure="i" value="geff * (erev - v)"/>
        </Dynamics>

        <Structure>
            <ChildInstance component="ionChannel"/>
        </Structure>

    </ComponentType>


    <ComponentType name="channelPopulationNernst"
        extends="baseChannelPopulation"
        description="Population of channels with a time varying reversal potential _erev determined by Nernst equation. Hard coded for Ca only! Work in progress!!">

        <Parameter name="number" dimension="none"/>

        <Constant name="R" dimension="idealGasConstantDims" value="8.3144621 J_per_K_per_mol" description="TODO: Make this a global constant!"/>
        <Constant name="zCa" dimension="none" value="2" description="TODO: Make this a global constant!"/>
        <Constant name="F" dimension="charge_per_mole" value="96485.3 C_per_mol" description="TODO: Make this a global constant!"/>

        <ComponentReference name="ionChannel" type="baseIonChannel"/>

        <Exposure name="erev" dimension="voltage"/> <!-- Calculated from caConcExt and caConc-->

        <Requirement name="temperature" dimension="temperature"/>
        <Requirement name="caConc" dimension="concentration"/>
        <Requirement name="caConcExt" dimension="concentration"/>

        <Text name="ion"/> <!-- TODO: Ideally this needs to be a property of ionChannel only! But it's here as it makes it easier to select channelPopulations transmitting specific ions...-->

        <Dynamics>

            <DerivedVariable name="singleChannelConductance" dimension="conductance" select="ionChannel/g"/>
            <DerivedVariable name="totalConductance" dimension="conductance" value="singleChannelConductance * number"/>

            <DerivedVariable name="erev" dimension="voltage" exposure="erev" value="(R * temperature / (zCa * F)) * log(caConcExt / caConc)"/>

            <!--TODO: see if the check on caconcext needed: DerivedVariable name="i" dimension="current" exposure="i" value="totalConductance * (erev - v)" valueCondition="caConcExt .gt. 0" valueIfFalse="0"/>  -->
            <DerivedVariable name="i" dimension="current" exposure="i" value="totalConductance * (erev - v)"/>

        </Dynamics>

        <Structure>
            <ChildInstance component="ionChannel"/>
        </Structure>

    </ComponentType>


    <ComponentType name="baseChannelDensity"
        description="Base type for current distributed on an area of a cell">

        <ComponentReference name="ionChannel" type="baseIonChannel"/>

        <Exposure name="iDensity" dimension="currentDensity"/>

        <Requirement name="v" dimension="voltage"/>

    </ComponentType>


    <ComponentType name="baseChannelDensityCond"
        description="Base type for distributed conductances on an area of a cell producing a (not necessarily ohmic) current"
        extends="baseChannelDensity">

        <Parameter name="condDensity" dimension="conductanceDensity"/>

        <Exposure name="gDensity" dimension="conductanceDensity"/>

    </ComponentType>


    <ComponentType name="variableParameter"
        description="Specifies a parameter which can vary its value across a _segmentGroup">

        <Child name="inhomogeneousValue" type="inhomogeneousValue"/>

        <Text name="parameter"/> 
        <Text name="segmentGroup"/>

    </ComponentType>
    
    
    <ComponentType name="inhomogeneousValue"
        description="Specifies the value of a _variableParameter_">

        <Text name="inhomogeneousParameter"/> 
        <Text name="value"/>

    </ComponentType>


    <ComponentType name="channelDensityNonUniform"
        extends="baseChannelDensity"
        description="Specifies a time varying ohmic conductance density, which is distributed on a region of the cell. The conductance density of the channel is not uniform, but is set using the _variableParameter_. Note, there is no dynamical description of this in LEMS yet, as this type only makes sense for multicompartmental cells. A ComponentType for this needs to be present to enable export of NeuroML 2 multicompartmental cells via LEMS/jNeuroML to NEURON">

        <Parameter name="erev" dimension="voltage"/>
        
        <Child name="variableParameter" type="variableParameter"/>

        <!-- TODO: Ensure Text elements are inherited from base type -->
        <Text name="segmentGroup"/>
        <Text name="ion"/> <!-- TODO: Ideally this needs to be a property of ionChannel only!
                                But it's here as it makes it easier to select channelPopulations transmitting specific ions...-->

        <Dynamics>
            <!--<DerivedVariable name="iDensity"  dimension="currentDensity" exposure="iDensity" value="0"/>-->
        </Dynamics>

        <Structure>
            <ChildInstance component="ionChannel"/>
        </Structure>

    </ComponentType>


    <ComponentType name="channelDensityNonUniformNernst"
        extends="baseChannelDensity"
        description="Specifies a time varying conductance density, which is distributed on a region of the cell, and whose reversal potential is calculated from the Nernst equation. Hard coded for Ca only!. The conductance density of the channel is not uniform, but is set using the _variableParameter_. Note, there is no dynamical description of this in LEMS yet, as this type only makes sense for multicompartmental cells. A ComponentType for this needs to be present to enable export of NeuroML 2 multicompartmental cells via LEMS/jNeuroML to NEURON">
        
        <Child name="variableParameter" type="variableParameter"/>

        <!-- TODO: Ensure Text elements are inherited from base type -->
        <Text name="segmentGroup"/>
        <Text name="ion"/> <!-- TODO: Ideally this needs to be a property of ionChannel only!
                                But it's here as it makes it easier to select channelPopulations transmitting specific ions...-->

        <Dynamics>
            <!--<DerivedVariable name="iDensity"  dimension="currentDensity" exposure="iDensity" value="0"/>-->
        </Dynamics>

        <Structure>
            <ChildInstance component="ionChannel"/>
        </Structure>

    </ComponentType>
    

    <ComponentType name="channelDensity"
        extends="baseChannelDensityCond"
        description="Specifies a time varying ohmic conductance density, _gDensity, which is distributed on an area of the cell with fixed reversal potential _erev producing a current density _iDensity">

        <Parameter name="erev" dimension="voltage"/>

        <!-- TODO: Ensure Text elements are inherited from base type -->
        <Text name="segmentGroup"/>
        <Text name="ion"/> <!-- TODO: Ideally this needs to be a property of ionChannel only!
                                But it's here as it makes it easier to select channelPopulations transmitting specific ions...-->

        <Dynamics>

            <DerivedVariable name="channelf" dimension="none" select="ionChannel/fopen"/>

            <DerivedVariable name="gDensity" dimension="conductanceDensity" exposure="gDensity" value="condDensity * channelf"/>

            <DerivedVariable name="iDensity"  dimension="currentDensity" exposure="iDensity" value="gDensity * (erev - v)"/>

        </Dynamics>

        <Structure>
            <ChildInstance component="ionChannel"/>
        </Structure>

    </ComponentType>


    <ComponentType name="channelDensityNernst"
        extends="baseChannelDensityCond"
        description="Specifies a time varying conductance density, _gDensity, which is distributed on an area of the cell, producing a current density _iDensity and whose reversal potential is calculated from the Nernst equation. Hard coded for Ca only!">

        <Constant name="R" dimension="idealGasConstantDims" value="8.3144621 J_per_K_per_mol" description="TODO: Make this a global constant!"/>
        <Constant name="zCa" dimension="none" value="2" description="TODO: Make this a global constant!"/>
        <Constant name="F" dimension="charge_per_mole" value="96485.3 C_per_mol" description="TODO: Make this a global constant!"/>

        <ComponentReference name="ionChannel" type="baseIonChannel"/>

        <Exposure name="erev" dimension="voltage"/> <!-- Calculated from caConcExt and caConc-->

        <Requirement name="temperature" dimension="temperature"/>
        <Requirement name="caConc" dimension="concentration"/>
        <Requirement name="caConcExt" dimension="concentration"/>

        <!-- TODO: Ensure Text elements are inherited from base type -->
        <Text name="segmentGroup"/>
        <Text name="ion"/> <!-- TODO: Ideally this needs to be a property of ionChannel only!
                                But it's here as it makes it easier to select channelPopulations transmitting specific ions...-->

        <Dynamics>

            <DerivedVariable name="channelf" dimension="none" select="ionChannel/fopen"/>

            <ConditionalDerivedVariable name="gDensity" dimension="conductanceDensity" exposure="gDensity">
            	<Case condition="caConcExt .gt. 0" value="condDensity * channelf"/>
            	<Case condition="caConcExt .leq. 0" value="0"/>
            </ConditionalDerivedVariable>
  
            <ConditionalDerivedVariable name="erev" dimension="voltage" exposure="erev">
            	<Case condition="caConcExt .gt. 0" value="(R * temperature / (zCa * F)) * log(caConcExt / caConc)"/>
            	<Case condition="caConcExt .leq. 0" value="0"/>
            </ConditionalDerivedVariable>

            <!-- TODO check if needed <DerivedVariable name="iDensity"  dimension="currentDensity" exposure="iDensity" 
                                                       value="gDensity * (erev - v)" valueCondition="caConcExt .gt. 0" valueIfFalse="0"/>  -->
            <ConditionalDerivedVariable name="iDensity" dimension="currentDensity" exposure="iDensity">
            	<Case condition="caConcExt .gt. 0" value="gDensity * (erev - v)"/>
            	<Case condition="caConcExt .leq. 0" value="0"/>
            </ConditionalDerivedVariable>

        </Dynamics>

        <Structure>
            <ChildInstance component="ionChannel"/>
        </Structure>

    </ComponentType>


    <ComponentType name="channelDensityGHK"
        extends="baseChannelDensity"
        description="Specifies a time varying conductance density, _gDensity, which is distributed on an area of the cell, producing a current density _iDensity and whose reversal potential is calculated from the Goldman Hodgkin Katz equation. Hard coded for Ca only! Work in progress!">

        <Parameter name="permeability" dimension="permeability"/>

        <Constant name="R" dimension="idealGasConstantDims" value="8.3144621 J_per_K_per_mol" description="TODO: Make this a global constant!"/>
        <Constant name="zCa" dimension="none" value="2" description="TODO: Make this a global constant!"/>
        <Constant name="F" dimension="charge_per_mole" value="96485.3 C_per_mol" description="TODO: Make this a global constant!"/>

        <ComponentReference name="ionChannel" type="baseIonChannel"/>

        <Requirement name="temperature" dimension="temperature"/>
        <Requirement name="caConc" dimension="concentration"/>
        <Requirement name="caConcExt" dimension="concentration"/>

        <!-- TODO: Ensure Text elements are inherited from base type -->
        <Text name="segmentGroup"/>

        <Text name="ion"/> <!-- TODO: Ideally this needs to be a property of ionChannel only!
                                But it's here as it makes it easier to select channelPopulations transmitting specific ions...-->
        <Dynamics>

            <DerivedVariable name="K" dimension="per_voltage"  value="(zCa * F) / (R * temperature)"/>
            <DerivedVariable name="expKv" dimension="none"  value="exp(-1 * K * v)"/>
            <DerivedVariable name="channelf" dimension="none" select="ionChannel/fopen"/>

	    <!--TODO: used conditional var, just as in nernst above, to circumvent problems with initialization.  -->
            <ConditionalDerivedVariable name="iDensity"  dimension="currentDensity" exposure="iDensity">
	            <Case condition="caConcExt .gt. 0" value="-1 * channelf * permeability * zCa * F * K * v * ( caConc - (caConcExt * expKv) ) / (1 - expKv)"/>
	            <Case condition="caConcExt .leq. 0" value="0"/>
	    </ConditionalDerivedVariable>

        </Dynamics>
        <Structure>
            <ChildInstance component="ionChannel"/>
        </Structure>
    </ComponentType>


    <ComponentType name="pointCellCondBased"
        extends="baseCellMembPotCap"
        description="Simple model of a conductance based cell, with no separate morphology element, just an absolute capacitance _C, and a set of channel populations">

        <Parameter name="v0" dimension="voltage"/>  <!--TEMP: needs to be removed... -->
        <Parameter name="thresh" dimension="voltage"/>

        <Children name="populations" type="baseChannelPopulation"/>

        <Attachments name="synapses" type="basePointCurrent"/>

        <Dynamics>

            <StateVariable name="v" exposure="v" dimension="voltage"/>
            <StateVariable name="spiking" dimension="none"/>

            <DerivedVariable name="iChannels" dimension="current" select="populations[*]/i" reduce="add"/>
            <DerivedVariable name="iSyn" dimension="current" exposure="iSyn" select="synapses[*]/i" reduce="add" />
            <DerivedVariable name="iMemb" dimension="current" exposure="iMemb" value="iChannels + iSyn"/>

            <TimeDerivative variable="v" value="iMemb / C"/>

            <OnStart>
                <StateAssignment variable="v" value="v0"/>
                <StateAssignment variable="spiking" value="0"/>
            </OnStart>

            <OnCondition test="v .gt. thresh .and. spiking .lt. 0.5">
                <StateAssignment variable="spiking" value="1"/>
                <EventOut port="spike"/>
            </OnCondition>

            <OnCondition test="v .lt. thresh">
                <StateAssignment variable="spiking" value="0"/>
            </OnCondition>

        </Dynamics>

    </ComponentType>


    <ComponentType name="pointCellCondBasedCa"
        extends="baseCellMembPotCap"
        description="TEMPORARY: Point cell with conductances and Ca concentration  info. Not yet fully tested!!!">

        <Parameter name="v0" dimension="voltage"/>  <!--TEMP: needs to be removed... -->
        <Parameter name="thresh" dimension="voltage"/>

        <Children name="populations" type="baseChannelPopulation"/>
        <Children name="concentrationModels" type="concentrationModel"/>

        <Attachments name="synapses" type="basePointCurrent"/>

        <Exposure name="iCa" dimension="current"/>
        <Exposure name="caConc" dimension="concentration"/>

        <Dynamics>

            <StateVariable name="v" exposure="v" dimension="voltage"/>
            <StateVariable name="spiking" dimension="none"/>

            <DerivedVariable name="iChannels" dimension="current" select="populations[*]/i" reduce="add"/>
            <DerivedVariable name="iCa" dimension="current" exposure="iCa"  select="populations[ion='ca']/i" reduce="add"/>
            <DerivedVariable name="caConc" dimension="concentration" exposure="caConc"  select="concentrationModels[species='ca']/concentration" reduce="add"/>

            <DerivedVariable name="iSyn" dimension="current" exposure="iSyn" select="synapses[*]/i" reduce="add" />
            <DerivedVariable name="iMemb" dimension="current" exposure="iMemb" value="iChannels + iSyn"/>

            <TimeDerivative variable="v" value="iMemb / C"/>

            <OnStart>
                <StateAssignment variable="v" value="v0"/>
                <StateAssignment variable="spiking" value="0"/>
            </OnStart>

            <OnCondition test="v .gt. thresh .and. spiking .lt. 0.5">
                <StateAssignment variable="spiking" value="1"/>
                <EventOut port="spike"/>
            </OnCondition>

            <OnCondition test="v .lt. thresh">
                <StateAssignment variable="spiking" value="0"/>
            </OnCondition>

        </Dynamics>

    </ComponentType>


    <ComponentType name="distal"
        extends="point3DWithDiam"
        description="Point furthest from the soma in a segment">
    </ComponentType>


    <ComponentType name="proximal"
        extends="point3DWithDiam"
        description="Point closest to the soma in a segment. Note, if the proximal point is equal to the distal point of the parent segment, proximal can be omitted.">

    </ComponentType>


    <ComponentType name="parent"
        description="Specifies the segment which is this segment's parent">
        <Text name="segment"/>
        <Text name="fractionAlong"/>
    </ComponentType>


    <ComponentType name="segment"
        description="A segment defines the smallest unit within a possibly branching structure (_morphology_), such as a dendrite or axon. The shape is given by the _proximal_ and _distal_ points. If _proximal_ is missing, the proximal point is assumed to be the _distal_ point of the parent. _parent_ specifies the parent segment. The first segment (no _parent_) usually represents the soma. NOTE: LEMS does not yet support multicompartmental modelling, so the Dynamics here is only appropriate for single compartment modelling. ">

        <Constant name="LEN" dimension="length" value="1m"/>
        <Child name="parent" type="parent"/>
        <Child name="distal" type="distal"/>
        <Child name="proximal" type="proximal"/>

        <Exposure name="surfaceArea" dimension="area"/>
        <Exposure name="radDist" dimension="length"/>
        <Exposure name="length" dimension="length"/>
        
        <Text name="name"/>

        <Dynamics>
            <!-- TODO: make all of these derived params!! -->
            <DerivedVariable name="radDist" dimension="length" exposure="radDist" select = "distal/radius"/>

            <DerivedVariable name="dx" dimension="length" select = "distal/xLength"/>
            <DerivedVariable name="dy" dimension="length" select = "distal/yLength"/>
            <DerivedVariable name="dz" dimension="length" select = "distal/zLength"/>
            <DerivedVariable name="px" dimension="length" select = "proximal/xLength"/>
            <DerivedVariable name="py" dimension="length" select = "proximal/yLength"/>
            <DerivedVariable name="pz" dimension="length" select = "proximal/zLength"/>

            <DerivedVariable name="length" dimension="length" exposure="length" value = "sqrt(((dx - px) * (dx - px) + (dy - py) * (dy - py) + (dz - pz) * (dz - pz))/(LEN * LEN)) * LEN"/>

            <!--<DerivedVariable name="surfaceArea" dimension="area" exposure="surfaceArea" value = "4 * radDist * radDist * 3.14159265" valueCondition="length .eq. 0" valueIfFalse = "2 * radDist * 3.14159265 * length"/>-->

			<ConditionalDerivedVariable name="surfaceArea" dimension="area" exposure="surfaceArea">
            	<Case condition="length .eq. 0" value="4 * radDist * radDist * 3.14159265"/>
				<Case condition="length .gt. 0" value="2 * radDist * 3.14159265 * length"/>
			</ConditionalDerivedVariable>

        </Dynamics>

    </ComponentType>


    <ComponentType name="segmentGroup" description="A method to describe a group of _segment_s in a _morphology_">
        
        <Child name="notes" type="notes"/>
        <Child name="annotation" type="annotation"/>
        <Children name="members" type="member"/>
        <Children name="paths" type="path"/>
        <Children name="subTrees" type="subTree"/>
        <Children name="includes" type="include"/> <!-- TODO deal with <include> used also for including ext NML files... -->
        <Children name="inhomogeneousParameter" type="inhomogeneousParameter"/>
        
        <Text name="neuroLexId"/>
        
    </ComponentType>


    <ComponentType name="member" description="A single identified _segment_ which is part of the _segmentGroup_">
        <Text name="segment"/>
    </ComponentType>


    <ComponentType name="from" description="Specifies which _segment_ distal from which to calculate the _segmentGroup_">
        <Text name="segment"/>
    </ComponentType>


    <ComponentType name="to" description="Specifies which _segment_ up to which to calculate the _segmentGroup_">
        <Text name="segment"/>
    </ComponentType>


    <ComponentType name="include" description="Include all members of another _segmentGroup_ in this">
        <Text name="href"/> <!--TODO: sort this!!! Needed since <include> is used to include external nml files!! -->
        <Text name="segmentGroup"/>
    </ComponentType>


    <ComponentType name="path" description="Include all the segments between those specified by _from_ and _to_, inclusive">
        <Child name="from" type="from"/>
        <Child name="to" type="to"/>
    </ComponentType>


    <ComponentType name="subTree" description="Include all the segments distal to that specified by _from_ in the _segmentGroup_">
        <Child name="from" type="from"/>
    </ComponentType>
    
    
    <ComponentType name="inhomogeneousParameter" description="An inhomogeneous parameter specified across the _segmentGroup_">
        <Child name="proximal" type="proximalProperties"/>
        <Child name="distal" type="distalProperties"/>
        <Text name="variable"/>
        <Text name="metric"/>
    </ComponentType>
    
    
    <ComponentType name="proximalProperties" description="What to do at the proximal point when creating an inhomogeneous parameter">
        <Text name="translationStart"/>
    </ComponentType>
    
    
    <ComponentType name="distalProperties" description="What to do at the distal point when creating an inhomogeneous parameter">
        <Text name="normalizationEnd"/>
    </ComponentType>


    <ComponentType name="morphology" description="The collection of _segment_s which specify the 3D structure of the cell, along with a number of _segmentGroup_s">

        <Children name="segments" type="segment"/>

        <Children name="segmentGroups" type="segmentGroup"/>

    </ComponentType>


    <ComponentType name="specificCapacitance"
        description="Capacitance per unit area">
        <Parameter name="value" dimension="specificCapacitance"/>
        <Exposure name="totSpecCap" dimension="specificCapacitance"/>

        <Dynamics>
            <DerivedVariable name="totSpecCap" dimension="specificCapacitance" exposure="totSpecCap" value="value"/>
        </Dynamics>

    </ComponentType>


    <ComponentType name="initMembPotential"
       description="Explicitly set initial membrane potential for the cell">

        <Parameter name="value" dimension="voltage"/>

    </ComponentType>


    <ComponentType name="spikeThresh"
        description="Membrane potential at which to emit a spiking event. Note, usually the spiking event will not be emitted again until the membrane potential has fallen below this value and rises again to cross it in a positive direction">

        <Parameter name="value" dimension="voltage"/>

    </ComponentType>


    <ComponentType name="membraneProperties"
       description="Properties specific to the membrane, such as the _populations of channels, _channelDensities, _specificCapacitance, etc.">
        <Child name="specificCapacitance" type="specificCapacitance"/>
        <Child name="initMembPotential" type="initMembPotential"/>      <!--TEMP: needs to be removed... -->
        <Child name="spikeThresh" type="spikeThresh"/>
        <Children name="populations" type="baseChannelPopulation"/>
        <Children name="channelDensities" type="baseChannelDensity"/>

        <Exposure name="totChanCurrent" dimension="current"/>

        <Exposure name="iCa" dimension="current"/>

        <Exposure name="totSpecCap" dimension="specificCapacitance"/>

        <Requirement name="surfaceArea" dimension="area"/>

        <Dynamics>
            <DerivedVariable name="totSpecCap" dimension="specificCapacitance" exposure="totSpecCap" select="specificCapacitance/totSpecCap"/>

            <DerivedVariable name="totChanPopCurrent" dimension="current" select="populations[*]/i" reduce="add"/>
            <DerivedVariable name="totChanDensCurrentDensity" dimension="currentDensity" select="channelDensities[*]/iDensity" reduce="add"/>

            <DerivedVariable name="totChanCurrent" dimension="current" exposure="totChanCurrent" value="totChanPopCurrent + (totChanDensCurrentDensity * surfaceArea)"/>

            <DerivedVariable name="totChanPopCurrentCa" dimension="current" select="populations[ion='ca']/i" reduce="add"/>
            <DerivedVariable name="totChanDensCurrentDensityCa" dimension="currentDensity" select="channelDensities[ion='ca']/iDensity" reduce="add"/>

            <DerivedVariable name="iCa" dimension="current" exposure="iCa" value="totChanPopCurrentCa + (totChanDensCurrentDensityCa * surfaceArea)"/>
        </Dynamics>

    </ComponentType>


    <ComponentType name="biophysicalProperties"
        description="The biophysical properties of the _cell_, including the _membraneProperties_ and the _intracellularProperties_">
        <Child name="membraneProperties" type="membraneProperties"/>

        <Child name="intracellularProperties" type="intracellularProperties"/>

        <Exposure name="totSpecCap" dimension="specificCapacitance"/>

        <Dynamics>
            <DerivedVariable name="totSpecCap" dimension="specificCapacitance" exposure="totSpecCap" select="membraneProperties/totSpecCap"/>
        </Dynamics>

    </ComponentType>


    <ComponentType name="intracellularProperties"
        description="Biophysical properties related to the intracellular space within the _cell_, such as the _resistivity_ and the list of _species_ present. _caConc and _caConcExt are explicitly exposed here to facilitate accessing these values from other Components, even though _caConcExt is clearly not an intracellular property">

        <Child name="resistivity" type="resistivity"/>
        <Children name="speciesList" type="species"/>

        <Exposure name="caConc" dimension="concentration"/>
        <Exposure name="caConcExt" dimension="concentration"/>

        <Dynamics>
            <DerivedVariable name="caConc" dimension="concentration" exposure="caConc" select="speciesList[ion='ca']/concentration" reduce="add" required="false"/>
            <DerivedVariable name="caConcExt" dimension="concentration" exposure="caConcExt" select="speciesList[ion='ca']/extConcentration" reduce="add" required="false"/>
        </Dynamics>
    </ComponentType>


    <ComponentType name="resistivity"
       description="The resistivity, or specific axial resistance, of the cytoplasm">

        <Parameter name="value" dimension="resistivity"/>

    </ComponentType>


    <ComponentType name="concentrationModel"
        description="Base for any model of an _ion concentration which changes with time. Internal, _concentration, and external, _extConcentration, values for the concentration of the ion are given.">

        <Exposure name="concentration" dimension="concentration"/>
        <Exposure name="extConcentration" dimension="concentration"/>

        <Requirement name="surfaceArea" dimension="area"/>

        <Requirement name="initialConcentration" dimension="concentration"/>
        <Requirement name="initialExtConcentration" dimension="concentration"/>

        <Text name="ion"/>

        <Dynamics>
            <StateVariable name="concentration" exposure="concentration" dimension="concentration"/>
            <StateVariable name="extConcentration" exposure="extConcentration" dimension="concentration"/>
            <OnStart>
                <StateAssignment variable="concentration" value="initialConcentration"/>
                <StateAssignment variable="extConcentration" value="initialExtConcentration"/>
            </OnStart>
        </Dynamics>

    </ComponentType>


    <ComponentType name="decayingPoolConcentrationModel"
        extends="concentrationModel"
        description="Model of buffering of concentration of an _ion (currently hard coded to be calcium, due to requirement for _iCa) which has a baseline level _restingConc and tends to this value with time course _decayConstant. The ion is assumed to occupy a shell inside the membrane of thickness _shellThickness.">

        <Parameter name="restingConc" dimension="concentration"/>
        <Parameter name="decayConstant" dimension="time"/>
        <Parameter name="shellThickness" dimension="length"/>
        <!--<Parameter name="radius" dimension="length"/>   needed to calc volume of pools, etc. -->
        <!--<Exposure name="debugVal" dimension="none"/>-->

        <Constant name="Faraday" dimension="charge_per_mole" value="96485.3C_per_mol"/>
        <Constant name="AREA_SCALE" dimension="area" value="1m2"/>
        <Constant name="LENGTH_SCALE" dimension="length" value="1m"/>

        <Requirement name="iCa" dimension="current"/>

        <Text name="ion"/> <!-- TODO: check why this isn't inherited from concentrationModel -->

        <Dynamics>

            <StateVariable name="concentration" exposure="concentration" dimension="concentration"/>
            <StateVariable name="extConcentration" exposure="extConcentration" dimension="concentration"/>
            <!--<StateVariable name="debugVal" exposure="debugVal" dimension="none"/>-->
            <!--<DerivedVariable name="debug" dimension="none" value="shell_volume"/>-->

            <!-- TODO: make these derived vars! -->
            <DerivedVariable name="effectiveRadius" dimension="length" value="LENGTH_SCALE * sqrt(surfaceArea/(AREA_SCALE * (4 * 3.14159)))"/>  <!-- needed to calc volume of pools, etc. -->
            <DerivedVariable name="innerRadius" dimension="length" value="effectiveRadius - shellThickness"/>

            <DerivedVariable name="shellVolume" dimension="volume" value="(4 * (effectiveRadius * effectiveRadius * effectiveRadius) * 3.14159 / 3) - (4 * (innerRadius * innerRadius * innerRadius) * 3.14159 / 3)"/>

            <TimeDerivative variable="concentration" value="iCa / (2 * Faraday * shellVolume) - ((concentration - restingConc) / decayConstant)"/>

            <OnStart>
                <StateAssignment variable="concentration" value="initialConcentration"/>
                <StateAssignment variable="extConcentration" value="initialExtConcentration"/>
            </OnStart>
            
            <OnCondition test="concentration .lt. 0">
                <StateAssignment variable="concentration" value="0"/>
            </OnCondition>

        </Dynamics>

    </ComponentType>


    <ComponentType name="fixedFactorConcentrationModel"
        extends="concentrationModel"
        description="Model of buffering of concentration of an ion (currently hard coded to be calcium, due to requirement for _iCa) which has a baseline level _restingConc and tends to this value with time course _decayConstant. A fixed factor _rho is used to scale the incoming current INDEPENDENTLY OF THE SIZE OF THE COMPARTMENT to produce a concentration change.">

        <Parameter name="restingConc" dimension="concentration"/>
        <Parameter name="decayConstant" dimension="time"/>
        
        <Parameter name="rho" dimension="rho_factor"/>
        
        <Requirement name="iCa" dimension="current"/>
        <Requirement name="surfaceArea" dimension="area"/>
    
        <Text name="species"/> <!-- TODO: check why this isn't inherited from concentrationModel -->

        <Dynamics>

            <StateVariable name="concentration" exposure="concentration" dimension="concentration"/>
            <StateVariable name="extConcentration" exposure="extConcentration" dimension="concentration"/>
            
	    <TimeDerivative variable="concentration" value="(iCa/surfaceArea) * rho - ((concentration - restingConc) / decayConstant)"/>

            <OnStart>
                <StateAssignment variable="concentration" value="initialConcentration"/>
                <StateAssignment variable="extConcentration" value="initialExtConcentration"/>
            </OnStart>
            
            <OnCondition test="concentration .lt. 0">
                <StateAssignment variable="concentration" value="0"/>
            </OnCondition>
        </Dynamics>
    </ComponentType>


    <ComponentType name="species"
        description="Description of a chemical species identified by _ion, which has internal, _concentration, and external, _extConcentration values for its concentration">

        <Parameter name="initialConcentration" dimension="concentration"/>
        <Parameter name="initialExtConcentration" dimension="concentration"/>

        <ComponentReference name="concentrationModel" type="concentrationModel"/>

        <Exposure name="concentration" dimension="concentration"/>
        <Exposure name="extConcentration" dimension="concentration"/>

        <Text name="ion"/> <!-- TODO: this should be in id!!! -->

        <Dynamics>

            <DerivedVariable name="concentration" exposure="concentration" dimension="concentration" select="concentrationModel/concentration"/>
            <DerivedVariable name="extConcentration" exposure="extConcentration" dimension="concentration" select="concentrationModel/extConcentration"/>

        </Dynamics>

        <Structure>
            <ChildInstance component="concentrationModel"/>
        </Structure>

    </ComponentType>


    <ComponentType name="cell"
        extends="baseCellMembPot"
        description="Cell with _segment_s specified in a _morphology_ element along with details on its _biophysicalProperties_. NOTE: this can only be correctly simulated using LEMS when there is a single segment in the cell, and _v of this cell represents the membrane potential in that isopotential segment!!!">
        
        <Child name="notes" type="notes"/>
        <Child name="annotation" type="annotation"/>
        
        <Child name="morphology" type="morphology"/>

        <Child name="biophysicalProperties" type="biophysicalProperties"/>

        <Attachments name="synapses" type="basePointCurrent"/>

        <Exposure name="spiking" dimension="none"/>
        <Exposure name="debugVal" dimension="none"/>
        <Exposure name="iChannels" dimension="current"/>
        <Exposure name="iSyn" dimension="current"/>
        <Exposure name="totSpecCap" dimension="specificCapacitance"/>

        <Exposure name="surfaceArea" dimension="area"/>

        <Exposure name="iCa" dimension="current"/>
        <Exposure name="caConc" dimension="concentration"/>
        <Exposure name="caConcExt" dimension="concentration"/>
        
        <Text name="neuroLexId"/>

        <Dynamics>
            <StateVariable name="v" exposure="v" dimension="voltage"/>
            <StateVariable name="spiking" exposure="spiking" dimension="none"/>
            <StateVariable name="debugVal" exposure="debugVal" dimension="none"/>

            <DerivedVariable name="initMembPot" dimension="voltage" select="biophysicalProperties/membraneProperties/initMembPotential/value"/>
            <DerivedVariable name="thresh" dimension="voltage" select="biophysicalProperties/membraneProperties/spikeThresh/value"/>

            <DerivedVariable name="debug" dimension="none" select="biophysicalProperties/membraneProperties/totChanCurrent"/>
            
            <!--TODO replace this with just using first segment!!-->
            <DerivedVariable name="surfaceArea" exposure="surfaceArea" dimension="area" select="morphology/segments[*]/surfaceArea" reduce="add"/>
            
            <DerivedVariable name="totSpecCap" dimension="specificCapacitance" exposure="totSpecCap" select="biophysicalProperties/totSpecCap"/>
            <DerivedVariable name="totCap" dimension="capacitance" value="totSpecCap * surfaceArea "/>

            <DerivedVariable name="iChannels" dimension="current" exposure="iChannels" select="biophysicalProperties/membraneProperties/totChanCurrent"/>
            <DerivedVariable name="iSyn" dimension="current" exposure="iSyn" select="synapses[*]/i" reduce="add" />

            <DerivedVariable name="iCa" dimension="current" exposure="iCa" select="biophysicalProperties/membraneProperties/iCa"/>
            <DerivedVariable name="caConc" dimension="concentration" exposure="caConc"  select="biophysicalProperties/intracellularProperties/caConc"/>
            <DerivedVariable name="caConcExt" dimension="concentration" exposure="caConcExt"  select="biophysicalProperties/intracellularProperties/caConcExt"/>

            <TimeDerivative variable="v" value="(iChannels + iSyn) / totCap"/>

            <OnStart>
                <StateAssignment variable="spiking" value="0"/>
                <StateAssignment variable="v" value="initMembPot"/>
            </OnStart>

            <OnCondition test="v .gt. thresh .and. spiking .lt. 0.5">
                <StateAssignment variable="spiking" value="1"/>
                <EventOut port="spike"/>
            </OnCondition>

            <OnCondition test="v .lt. thresh">
                <StateAssignment variable="spiking" value="0"/>
            </OnCondition>

            <OnCondition test="t .geq. 0">
                <StateAssignment variable="debugVal" value="debug"/>
            </OnCondition>

        </Dynamics>

    </ComponentType>


    <ComponentType name="baseCellMembPotCap"
        extends="baseCellMembPot"
        description="Any cell with a membrane potential _v with voltage units and a membrane capacitance _C. Also defines exposed value _iSyn for current due to external synapses and _iMemb for total current crossing membrane (normally channel currents plus _iSyn)">
        <Parameter name="C" dimension="capacitance" description="Total capacitance of the cell membrane"/>
        <Exposure name="iSyn" dimension="current" description="Total current due to synaptic inputs"/>
        <Exposure name="iMemb" dimension="current" description="Total current crossing the cell membrane"/>
    </ComponentType>


    <ComponentType name="baseIaf"
       extends="baseCellMembPot"
       description="Base ComponentType for an integrate and fire cell which emits a spiking event at membrane potential _thresh and and resets to _reset">
        <Parameter name="thresh" dimension="voltage" description="The membrane potential at which to emit a spiking event and reset voltage"/>
        <Parameter name="reset" dimension="voltage" description="The value the membrane potential is reset to on spiking"/>
    </ComponentType>


    <ComponentType name="iafTauCell"
        extends="baseIaf"
        description="Integrate and fire cell which returns to its leak reversal potential of _leakReversal with a time course _tau">

        <Parameter name="leakReversal" dimension="voltage"/>
        <Parameter name="tau" dimension="time"/>

        <Dynamics>
            <StateVariable name="v" exposure="v" dimension="voltage"/>

            <TimeDerivative variable="v" value="(leakReversal - v) / tau"/>

            <OnStart>
                <StateAssignment variable="v" value="reset"/>
            </OnStart>

            <OnCondition test="v .gt. thresh">
                <StateAssignment variable="v" value="reset"/>
                <EventOut port="spike"/>
            </OnCondition>

        </Dynamics>

    </ComponentType>


    <ComponentType name="iafTauRefCell"
        extends="iafTauCell"
        description="Integrate and fire cell which returns to its leak reversal potential of _leakReversal with a time course _tau. It has a refractory period of _refract after spiking">

        <Parameter name="refract" dimension="time"/>

        <Dynamics>
            <StateVariable name="v" exposure="v" dimension="voltage"/>
            <StateVariable name="lastSpikeTime" dimension="time"/>

            <OnStart>
                <StateAssignment variable="v" value="reset"/>
            </OnStart>

            <Regime name="refractory">
                <OnEntry>
                    <StateAssignment variable="lastSpikeTime" value="t" />
                    <StateAssignment variable="v" value="reset" />
                </OnEntry>
                <OnCondition test="t .gt. lastSpikeTime + refract">
                    <Transition regime="integrating" />
                </OnCondition>
            </Regime>

            <Regime name="integrating" initial="true">
                <TimeDerivative variable="v" value="(leakReversal - v) / tau" />
                <OnCondition test="v .gt. thresh">
                    <EventOut port="spike"/>
                    <Transition regime="refractory" />
                </OnCondition>
          <!--<OnEvent port="in">
            <StateAssignment variable="v" value="v + deltaV"/>
          </OnEvent>-->
            </Regime>

        </Dynamics>

    </ComponentType>


    <ComponentType name="baseIafCapCell"
        extends="baseCellMembPotCap"
        description="Base Type for all Integrate and Fire cells with a capacitance _C, threshold _thresh and reset membrane potential _reset">
        <Parameter name="thresh" dimension="voltage"/>  <!-- These are repeated from baseIaf since there can't yet be multiple inheritance -->
        <Parameter name="reset" dimension="voltage"/>
    </ComponentType>


    <ComponentType name="iafCell"
        extends="baseIafCapCell"
        description="Integrate and fire cell with capacitance _C, _leakConductance and _leakReversal">

        <Parameter name="leakConductance" dimension="conductance"/>
        <Parameter name="leakReversal" dimension="voltage"/>

        <Attachments name="synapses" type="basePointCurrent"/>

        <Dynamics>

            <StateVariable name="v" exposure="v" dimension="voltage"/>

            <DerivedVariable name="iSyn" dimension="current" exposure="iSyn" select="synapses[*]/i" reduce="add" />
            <DerivedVariable name="iMemb" dimension="current" exposure="iMemb" value="leakConductance * (leakReversal - v) + iSyn"/>

            <TimeDerivative variable="v" value="iMemb / C"/>

            <OnStart>
                <StateAssignment variable="v" value="reset"/>
            </OnStart>

            <OnCondition test="v .gt. thresh">
                <StateAssignment variable="v" value="reset"/>
                <EventOut port="spike"/>
            </OnCondition>

        </Dynamics>

    </ComponentType>


    <ComponentType name="iafRefCell"
                   extends="iafCell"
                   description="Integrate and fire cell  with capacitance _C, _leakConductance, _leakReversal and refractory period _refract">

        <Parameter name="refract" dimension="time"/>

        <Attachments name="synapses" type="basePointCurrent"/>

        <Dynamics>
            <StateVariable name="v" exposure="v" dimension="voltage"/>
            <StateVariable name="lastSpikeTime" dimension="time"/>

            <!-- iSyn and iMemb value is meaningless in the refractory regime -->
            <DerivedVariable name="iSyn" dimension="current" exposure="iSyn" select="synapses[*]/i" reduce="add" />
            <DerivedVariable name="iMemb" dimension="current" exposure="iMemb" value="leakConductance * (leakReversal - v) + iSyn"/>

            <OnStart>
                <StateAssignment variable="v" value="reset"/>
            </OnStart>

            <Regime name="refractory">
                <OnEntry>
                    <StateAssignment variable="lastSpikeTime" value="t" />
                    <StateAssignment variable="v" value="reset" />
                </OnEntry>
                <OnCondition test="t .gt. lastSpikeTime + refract">
                    <Transition regime="integrating" />
                </OnCondition>
            </Regime>

            <Regime name="integrating" initial="true">
                <TimeDerivative variable="v" value="iMemb / C"/>
                <OnCondition test="v .gt. thresh">
                    <EventOut port="spike"/>
                    <Transition regime="refractory" />
                </OnCondition>
            </Regime>

        </Dynamics>

    </ComponentType>


    <ComponentType name="izhikevichCell"
        extends="baseCellMembPot"
        description="Cell based on the model of Izhikevich, see http://izhikevich.org/publications/spikes.htm">

        <Parameter name="v0" dimension="voltage"/>  <!--TEMP: needs to be removed... -->
        <Parameter name="a" dimension="none"/>
        <Parameter name="b" dimension="none"/>
        <Parameter name="c" dimension="none"/>
        <Parameter name="d" dimension="none"/>
        <Parameter name="thresh" dimension="voltage"/>

    <!-- These are needed to ensure a, b, c, d, U & I remain dimensionless... -->
        <Constant name="MSEC" dimension="time" value="1ms"/>
        <Constant name="MVOLT" dimension="voltage" value="1mV"/>

        <Attachments name="synapses" type="basePointCurrentDL"/>

        <Exposure name="U" dimension="none"/>

        <Dynamics>

            <StateVariable name="v" dimension="voltage" exposure="v"/>
            <StateVariable name="U" dimension="none" exposure="U"/>

            <DerivedVariable name="ISyn" dimension="none" select="synapses[*]/I" reduce="add" />

            <TimeDerivative variable="v" value="(0.04 * v^2 / MVOLT + 5 * v + (140.0 - U + ISyn) * MVOLT)/MSEC"/>
            <TimeDerivative variable="U" value="a * (b * v / MVOLT - U) / MSEC"/>

            <OnStart>
                <StateAssignment variable="v" value="v0"/>
                <StateAssignment variable="U" value="v0 * b / MVOLT"/>
            </OnStart>

            <OnCondition test="v .gt. thresh">
                <StateAssignment variable="v" value="c * MVOLT"/>
                <StateAssignment variable="U" value="U + d"/>
                <EventOut port="spike"/>
            </OnCondition>

        </Dynamics>

    </ComponentType>


    <ComponentType name="adExIaFCell"
        extends="baseCellMembPotCap"
        description="Model based on Brette R and Gerstner W (2005) Adaptive Exponential Integrate-and-Fire Model as an Effective Description of Neuronal Activity. J Neurophysiol 94:3637-3642">

        <Parameter name="gL" dimension="conductance"/>
        <Parameter name="EL" dimension="voltage"/>
        <Parameter name="VT" dimension="voltage"/>
        <Parameter name="thresh" dimension="voltage"/>
        <Parameter name="reset" dimension="voltage"/>
        <Parameter name="delT" dimension="voltage"/>
        <Parameter name="tauw" dimension="time"/>

        <Parameter name="refract" dimension="time"/>

        <Parameter name="a" dimension="conductance"/>
        <Parameter name="b" dimension="current"/>

        <Attachments name="synapses" type="basePointCurrent"/>

        <Exposure name="w" dimension="current"/>

        <Dynamics>

            <StateVariable name="v" dimension="voltage" exposure="v"/>
            <StateVariable name="w" dimension="current" exposure="w"/>

            <StateVariable name="lastSpikeTime" dimension="time"/>

            <DerivedVariable name="iSyn" dimension="current" exposure="iSyn" select="synapses[*]/i" reduce="add" />
            <DerivedVariable name="iMemb" dimension="current" exposure="iMemb" value="-1 * gL * (v - EL) + gL * delT * exp((v - VT) / delT) - w + iSyn"/>

            <OnStart>
                <StateAssignment variable="v" value="EL"/>
                <StateAssignment variable="w" value="0"/>
            </OnStart>

            <Regime name="refractory">
                <!-- Note: this is important to change also during the refractory period!! -->
                <TimeDerivative variable="w" value="(a * (v - EL) - w) / tauw"/>
                <OnEntry>
                    <StateAssignment variable="lastSpikeTime" value="t" />
                    <StateAssignment variable="v" value="reset" />
                    <StateAssignment variable="w" value="w + b"/>
                </OnEntry>
                <OnCondition test="t .gt. lastSpikeTime + refract">
                    <Transition regime="integrating" />
                </OnCondition>
            </Regime>

            <Regime name="integrating" initial="true">
                <TimeDerivative variable="v" value="iMemb / C"/>
                <TimeDerivative variable="w" value="(a * (v - EL) - w) / tauw"/>

                <OnCondition test="v .gt. thresh">
                    <EventOut port="spike"/>
                    <Transition regime="refractory" />
                </OnCondition>

            </Regime>

        </Dynamics>

    </ComponentType>


    <ComponentType name="fitzHughNagumoCell"
                   extends="baseCellMembPotDL"
                   description="Simple dimensionless model of spiking cell from FitzHugh and Nagumo. Based on http://www.scholarpedia.org/article/FitzHugh-Nagumo_model">

        <Parameter name="I" dimension="none"/>

        <!-- Needed to ensure V, W & I remain dimensionless... -->
        <Constant name="SEC" dimension="time" value="1s"/>

        <Exposure name="W" dimension="none"/>

        <Dynamics>

            <StateVariable name="V" dimension="none" exposure="V"/>
            <StateVariable name="W" dimension="none" exposure="W"/>

            <TimeDerivative variable="V" value="( (V - ((V^3) / 3)) - W + I) / SEC"/>
            <TimeDerivative variable="W" value="(0.08 * (V + 0.7 - 0.8 * W)) / SEC"/>

        </Dynamics>

    </ComponentType>

</Lems>
