# Supplementary material for: LEMS: a language for expressing complex biological models in concise and hierarchical form and its use in underpinning NeuroML 2
Source: Front Neuroinform. 2014 Sep 25;8:79. doi: 10.3389/fninf.2014.00079 (PMC4174883; doi:10.3389/fninf.2014.00079)
Supplement: Supplementary file 1 [file SupplementaryMaterial1.ZIP › Figure2_PassiveChannel.xml]

<Lems>

    <Target component="sim1"/>
    
    <!-- Include standard NeuroML2 ComponentType definitions -->
    <Include file="Simulation.xml"/>
    
    
    <ComponentType name="simpleCell">
        
        <Parameter name="v0" dimension="voltage"/>
        <Parameter name="v1" dimension="voltage"/>
        <Parameter name="tau" dimension="time"/>
        
        <Exposure name="v" dimension="voltage" description="Membrane potential"/>
        
        <Child name="membrane" type="membrane"/>
        
        <Dynamics>
            <DerivedVariable name="v" dimension="voltage" exposure="v" value="v0 + (t*(v1-v0)/tau)"/>

        </Dynamics>

    </ComponentType>
    
    <ComponentType name="membrane">
        
        <Parameter name="g" dimension="conductance"/>
        <Parameter name="E" dimension="voltage"/>
        <Exposure name="I" dimension="current"/>
        <Requirement name="v" dimension="voltage"/>
        
        <Dynamics>
            <DerivedVariable name="I" dimension="current" exposure="I" value="g * (v-E)"/>
        </Dynamics>

    </ComponentType>
    
    
    
    <simpleCell id="cell0" v0="-100 mV" v1="100 mV" tau="200 ms">
        <membrane g="10 pS" E="-60 mV"/>
    </simpleCell>
    
    
    <Simulation id="sim1" length="200ms" step="0.01ms" target="cell0">
    
        <Display id="d1" title="Voltage" timeScale="1ms" xmin="-20" xmax="220" ymin="-110" ymax="110">
            <Line id="v" quantity="v" scale="1mV"  color="#ffffff" timeScale="1ms"/>
        </Display>
        
        <Display id="d2" title="Current" timeScale="1ms" xmin="-20" xmax="220" ymin="-0.5" ymax="2">
            <Line id="I" quantity="membrane/I" scale="1pS"  color="#ffffff" timeScale="1ms"/>
        </Display>
    

        <OutputFile id="of0" fileName="f2_v.dat">
            <OutputColumn id="v" quantity="v"/> 
        </OutputFile> 
        <OutputFile id="of1" fileName="f2_i.dat">
            <OutputColumn id="m" quantity="membrane/I"/> 
        </OutputFile> 

    </Simulation>


</Lems>
