# Supplementary material for: LEMS: a language for expressing complex biological models in concise and hierarchical form and its use in underpinning NeuroML 2
Source: Front Neuroinform. 2014 Sep 25;8:79. doi: 10.3389/fninf.2014.00079 (PMC4174883; doi:10.3389/fninf.2014.00079)
Supplement: Supplementary file 1 [file SupplementaryMaterial1.ZIP › Figure3_HHcell.xml]

<Lems>

    <Target component="sim1"/>
    
    <!-- Include standard NeuroML2 ComponentType definitions -->
    <Include file="Cells.xml"/>
    <Include file="Networks.xml"/>
    <Include file="Simulation.xml"/>
    
    
    <!-- Main NeuroML2 content -->
    
    <Include file="Figure3_HHcell.nml"/>
    
    
    <!-- End of NeuroML2 content -->
    
    
    <Simulation id="sim1" length="200ms" step="0.01ms" target="net1">
    
        <Display id="d1" title="Voltage" timeScale="1ms" xmin="0" xmax="200" ymin="-90" ymax="60">
            <Line id="v" quantity="hhpop[0]/v" scale="1mV"  color="#ffffff" timeScale="1ms"/>
        </Display>
        

        <Display id="d2" title="Rate variables" timeScale="1ms" xmin="0" xmax="200" ymin="-0.1" ymax="1.1">
            
            <Line id="m" quantity="hhpop[0]/naChans/na/m/q" scale="1"  color="#000000" timeScale="1ms"/>
            <Line id="h" quantity="hhpop[0]/naChans/na/h/q" scale="1"  color="#ff0000" timeScale="1ms"/>
            <Line id="n" quantity="hhpop[0]/kChans/k/n/q" scale="1"  color="#0000ff" timeScale="1ms"/>
        </Display>
    

        <OutputFile id="of0" fileName="hh_v.dat">
            <OutputColumn id="v" quantity="hhpop[0]/v"/> 
        </OutputFile> 
        <OutputFile id="of1" fileName="mhn_v.dat">
            <OutputColumn id="m" quantity="hhpop[0]/naChans/na/m/q"/> 
            <OutputColumn id="h" quantity="hhpop[0]/naChans/na/h/q"/> 
            <OutputColumn id="n" quantity="hhpop[0]/kChans/k/n/q"/> 
        </OutputFile> 
    
    </Simulation>


</Lems>
