# Supplementary material for: LEMS: a language for expressing complex biological models in concise and hierarchical form and its use in underpinning NeuroML 2
Source: Front Neuroinform. 2014 Sep 25;8:79. doi: 10.3389/fninf.2014.00079 (PMC4174883; doi:10.3389/fninf.2014.00079)
Supplement: Supplementary file 1 [file SupplementaryMaterial1.ZIP › Figure4_AdEx.xml]

<Lems>

    <Target component="sim1"/>
    
    <!-- Include standard NeuroML2 ComponentType definitions -->
    <Include file="Cells.xml"/>
    <Include file="Networks.xml"/>
    <Include file="Simulation.xml"/>
    
    
    <Include file="Figure4_AdEx.nml"/>
    
    
    <Simulation id="sim1" length="500ms" step="0.01ms" target="net1">
    
        <Display id="d1" title="Cell 1" timeScale="1ms" xmin="-50" xmax="550" ymin="-90" ymax="60">
            <Line id="v" quantity="adexpop1[0]/v" scale="1mV"  color="#ffffff" timeScale="1ms"/>
            <Line id="w" quantity="adexpop1[0]/w" scale="0.01nA"  color="#faaaaf" timeScale="1ms"/>
        </Display>
        <Display id="d2" title="Cell 2" timeScale="1ms" xmin="-50" xmax="550" ymin="-90" ymax="60">
            <Line id="v" quantity="adexpop2[0]/v" scale="1mV"  color="#ffffff" timeScale="1ms"/>
            <Line id="w" quantity="adexpop2[0]/w" scale="0.01nA"  color="#faaaaf" timeScale="1ms"/>
        </Display>
        
        <OutputFile id="of0" fileName="adex1_v.dat">
            <OutputColumn id="v" quantity="adexpop1[0]/v"/> 
            <OutputColumn id="w" quantity="adexpop1[0]/w"/> 
        </OutputFile> 
        
        <OutputFile id="of1" fileName="adex2_v.dat">
            <OutputColumn id="v" quantity="adexpop2[0]/v"/> 
            <OutputColumn id="w" quantity="adexpop2[0]/w"/> 
        </OutputFile> 
    
    </Simulation>

</Lems>
