# Supplementary material for: LEMS: a language for expressing complex biological models in concise and hierarchical form and its use in underpinning NeuroML 2
Source: Front Neuroinform. 2014 Sep 25;8:79. doi: 10.3389/fninf.2014.00079 (PMC4174883; doi:10.3389/fninf.2014.00079)
Supplement: Supplementary file 1 [file SupplementaryMaterial1.ZIP › Figure5_NMDA.xml]

<Lems>

    <Target component="sim1"/>
    
    <!-- Include standard NeuroML2 ComponentType definitions -->
    <Include file="Cells.xml"/>
    <Include file="Networks.xml"/>
    <Include file="Simulation.xml"/>
    
    <!-- custom ComponentTypes -->
    <ComponentType name="rampCell">
        <Parameter name="v0" dimension="voltage"/>
        <Parameter name="v1" dimension="voltage"/>
        <Parameter name="tau" dimension="time"/>
        <Attachments name="synapses" type="basePointCurrent"/>
        
        <Exposure name="v" dimension="voltage" description="Membrane potential"/>
        
        <Children name="blockingPlasticSynapse" type="blockingPlasticSynapse"/>
        
        <Dynamics>
            <DerivedVariable name="v" dimension="voltage" exposure="v" value="v0 + (t*(v1-v0)/tau)"/>

        </Dynamics>
    </ComponentType>

    <!-- component definitions -->
    <spikeGenerator id="spikeGen" period="15ms" />

    <rampCell id="vClampCell" v0="100 mV" v1="100 mV" tau="1 ms"/>

    <blockingPlasticSynapse id="nmdaSyn" gbase="2nS" erev="0mV" 
                            tauRise="2ms" tauDecay="20ms">
        <blockMechanism  type="voltageConcDepBlockMechanism" 
                       species="mg" blockConcentration="1 mM" 
                       scalingConc= "2 mM"  scalingVolt="15 mV"/>
        <plasticityMechanism type="tsodyksMarkramDepFacMechanism" 
                           initReleaseProb="0.25" tauFac="50 ms" tauRec="150 ms"/>
    </blockingPlasticSynapse>


    <rampCell id="cell0" v0="-100 mV" v1="100 mV" tau="200 ms">
        <blockingPlasticSynapse id="nmdaSyn0" gbase="0.5nS" erev="0mV" 
                              tauRise="2ms" tauDecay="8ms">
            <blockMechanism  type="voltageConcDepBlockMechanism" 
                     species="mg" blockConcentration="0.001 mM" 
                     scalingConc= "2 mM"  scalingVolt="15 mV"/>
        </blockingPlasticSynapse>
        <blockingPlasticSynapse id="nmdaSyn1" gbase="0.5nS" erev="0mV" 
                              tauRise="2ms" tauDecay="8ms">
            <blockMechanism  type="voltageConcDepBlockMechanism" 
                     species="mg" blockConcentration="0.01 mM" 
                     scalingConc= "2 mM"
                     scalingVolt="15 mV"/>
        </blockingPlasticSynapse>
        <blockingPlasticSynapse id="nmdaSyn2" gbase="0.5nS" erev="0mV" 
                              tauRise="2ms" tauDecay="8ms">
            <blockMechanism  type="voltageConcDepBlockMechanism" 
                     species="mg" blockConcentration="0.1 mM" 
                     scalingConc= "2 mM"  scalingVolt="15 mV"/>
        </blockingPlasticSynapse>
        <blockingPlasticSynapse id="nmdaSyn3" gbase="0.5nS" erev="0mV" 
                              tauRise="2ms" tauDecay="8ms">
            <blockMechanism  type="voltageConcDepBlockMechanism" 
                     species="mg" blockConcentration="1 mM" 
                     scalingConc= "2 mM"  scalingVolt="15 mV"/>
        </blockingPlasticSynapse>
        <blockingPlasticSynapse id="nmdaSyn4" gbase="0.5nS" erev="0mV" 
                              tauRise="2ms" tauDecay="8ms">
            <blockMechanism  type="voltageConcDepBlockMechanism" 
                     species="mg" blockConcentration="10 mM" 
                     scalingConc= "2 mM"  scalingVolt="15 mV"/>
        </blockingPlasticSynapse>
        <blockingPlasticSynapse id="nmdaSyn5" gbase="0.5nS" erev="0mV" 
                              tauRise="2ms" tauDecay="8ms">
            <blockMechanism  type="voltageConcDepBlockMechanism" 
                     species="mg" blockConcentration="100 mM" 
                     scalingConc= "2 mM"  scalingVolt="15 mV"/>
        </blockingPlasticSynapse>
    </rampCell>

   
    
    <network id="net">
        <population id="srcPop" component="spikeGen" size="1"/>
        <population id="clampPop" component="vClampCell" size="1"/>
        <!--<population id="rampPop" component="cell0" size="1"/>-->
        <synapticConnection from="srcPop[0]" to="clampPop[0]"
                            synapse="nmdaSyn" destination="synapses"/>
    </network>

    
    <!-- Simulation configuration -->
    <Simulation id="sim1" length="200ms" step="0.01ms" target="net">

        <Display id="d1" title="Synaptic conductance for vClampCell" timeScale="1ms" xmin="-20" xmax="220" ymin="-0.05" ymax="1.05">
            <Line id="g (nS)" quantity="clampPop[0]/nmdaSyn/g" scale="1nS"
                  color="#086A87" timeScale="1ms"/>
            <Line id="U" quantity="clampPop[0]/nmdaSyn/plasticityMechanism/U" scale="1"
              color="#DBA901" timeScale="1ms"/>
            <Line id="R" quantity="clampPop[0]/nmdaSyn/plasticityMechanism/R" scale="1"
              color="#8A0886" timeScale="1ms"/>
        </Display>
        
        
        <OutputFile id="conductances" fileName="nmda.dat">
            <OutputColumn id="g" quantity="clampPop[0]/nmdaSyn/g"/> 
            <OutputColumn id="U" quantity="clampPop[0]/nmdaSyn/plasticityMechanism/U"/> 
            <OutputColumn id="R" quantity="clampPop[0]/nmdaSyn/plasticityMechanism/R"/> 
        </OutputFile> 
<!--
        <Display id="d2" title="block factor for rampCell" timeScale="1ms" xmin="-20" xmax="220" ymin="-0.2" ymax="1.2">
            <Line id="0.001 mM"
                  quantity="rampPop[0]/nmdaSyn0/blockMechanism/blockFactor"
                  scale="1"  color="#DBA901" timeScale="1ms"/>
            <Line id="0.01 mM"
                  quantity="rampPop[0]/nmdaSyn1/blockMechanism/blockFactor"
                  scale="1"  color="#AEB404" timeScale="1ms"/>
            <Line id="0.1 mM"
                  quantity="rampPop[0]/nmdaSyn2/blockMechanism/blockFactor"
                  scale="1"  color="#298A08" timeScale="1ms"/>
            <Line id="1 mM"
                  quantity="rampPop[0]/nmdaSyn3/blockMechanism/blockFactor"
                  scale="1"  color="#086A87" timeScale="1ms"/>
            <Line id="10 mM"
                  quantity="rampPop[0]/nmdaSyn4/blockMechanism/blockFactor"
                  scale="1"  color="#29088A" timeScale="1ms"/>
            <Line id="100 mM"
                  quantity="rampPop[0]/nmdaSyn5/blockMechanism/blockFactor"
                  scale="1"  color="#8A0886" timeScale="1ms"/>
        </Display>
    
        <OutputFile id="of1" fileName="nmda.dat">
            <OutputColumn id="0" quantity="clampPop[0]/nmdaSyn/g"/>
            <OutputColumn id="1"
                    quantity="clampPop[0]/nmdaSyn/plasticityMechanism/U"/>
            <OutputColumn id="2"
                    quantity="clampPop[0]/nmdaSyn/plasticityMechanism/R"/>
            <OutputColumn id="3"
                        quantity="rampPop[0]/v"/> 
            <OutputColumn id="4"
                        quantity="rampPop[0]/nmdaSyn0/blockMechanism/blockFactor"/> 
            <OutputColumn id="5"
                        quantity="rampPop[0]/nmdaSyn1/blockMechanism/blockFactor"/> 
            <OutputColumn id="6"
                        quantity="rampPop[0]/nmdaSyn2/blockMechanism/blockFactor"/> 
            <OutputColumn id="7"
                        quantity="rampPop[0]/nmdaSyn3/blockMechanism/blockFactor"/> 
            <OutputColumn id="8"
                        quantity="rampPop[0]/nmdaSyn4/blockMechanism/blockFactor"/> 
            <OutputColumn id="9"
                        quantity="rampPop[0]/nmdaSyn5/blockMechanism/blockFactor"/> 
        </OutputFile> -->

    </Simulation>

</Lems>
