# Supplementary material for: LEMS: a language for expressing complex biological models in concise and hierarchical form and its use in underpinning NeuroML 2
Source: Front Neuroinform. 2014 Sep 25;8:79. doi: 10.3389/fninf.2014.00079 (PMC4174883; doi:10.3389/fninf.2014.00079)
Supplement: Supplementary file 1 [file SupplementaryMaterial1.ZIP › Figure8_SBML.sbml]

<?xml version='1.0' encoding='UTF-8' standalone='no'?>

<!-- This model was downloaded from BioModels Database -->
<!-- Wed Sep 04 09:34:57 BST 2013                      -->
<!-- http://www.ebi.ac.uk/biomodels/                   -->

<sbml xmlns="http://www.sbml.org/sbml/level2/version3" level="2" metaid="metaid_0000001" version="3">
  <model id="Locke2008_Circadian_Clock" name="Locke2008_Circadian_Clock" metaid="metaid_0000002">
    <notes>
      <body xmlns="http://www.w3.org/1999/xhtml">
        <p>The model reproduces Fig 2A of the paper. Model successfully reproduced using Jarnac and MathSBML.</p>
            <br/>
            <p>To the extent possible under law, all copyright and related or neighbouring rights to this encoded model have been dedicated to the public domain worldwide. Please refer to      <a href="http://creativecommons.org/publicdomain/zero/1.0/" title="Creative Commons CC0">CC0 Public Domain Dedication</a>
          for more information.      </p>
            <p>In summary, you are entitled to use this encoded model in absolutely any manner you deem suitable, verbatim, or with modification, alone or embedded it in a larger context, redistribute it, commercially or not, in a restricted way or not.</p>
            <br/>
            <p>To cite BioModels Database, please use:      <a href="http://www.ncbi.nlm.nih.gov/pubmed/20587024" target="_blank">Li C, Donizelli M, Rodriguez N, Dharuri H, Endler L, Chelliah V, Li L, He E, Henry A, Stefan MI, Snoep JL, Hucka M, Le Novère N, Laibe C (2010) BioModels Database: An enhanced, curated and annotated resource for published quantitative kinetic models. BMC Syst Biol., 4:92.</a>
                </p>
            </body>
      
    </notes>
    <annotation>
      <rdf:RDF xmlns:rdf="http://www.w3.org/1999/02/22-rdf-syntax-ns#" xmlns:bqmodel="http://biomodels.net/model-qualifiers/" xmlns:vCard="http://www.w3.org/2001/vcard-rdf/3.0#" xmlns:dc="http://purl.org/dc/elements/1.1/" xmlns:dcterms="http://purl.org/dc/terms/" xmlns:bqbiol="http://biomodels.net/biology-qualifiers/">
        <rdf:Description rdf:about="#metaid_0000002">
          <dc:creator>
            <rdf:Bag>
              <rdf:li rdf:parseType="Resource">
                <vCard:N rdf:parseType="Resource">
                  <vCard:Family>Dharuri</vCard:Family>
                  <vCard:Given>Harish</vCard:Given>
                </vCard:N>
                <vCard:EMAIL>hdharuri@cds.caltech.edu</vCard:EMAIL>
                <vCard:ORG rdf:parseType="Resource">
                  <vCard:Orgname>California Institute of Technology</vCard:Orgname>
                </vCard:ORG>
              </rdf:li>
            </rdf:Bag>
          </dc:creator>
          <dcterms:created rdf:parseType="Resource">
            <dcterms:W3CDTF>2008-08-20T08:10:29Z</dcterms:W3CDTF>
          </dcterms:created>
          <dcterms:modified rdf:parseType="Resource">
            <dcterms:W3CDTF>2012-07-11T17:47:04Z</dcterms:W3CDTF>
          </dcterms:modified>
          <bqmodel:is>
            <rdf:Bag>
              <rdf:li rdf:resource="http://identifiers.org/biomodels.db/MODEL9223733527"/>
            </rdf:Bag>
          </bqmodel:is>
          <bqmodel:is>
            <rdf:Bag>
              <rdf:li rdf:resource="http://identifiers.org/biomodels.db/BIOMD0000000185"/>
            </rdf:Bag>
          </bqmodel:is>
          <bqmodel:isDescribedBy>
            <rdf:Bag>
              <rdf:li rdf:resource="http://identifiers.org/pubmed/18312618"/>
            </rdf:Bag>
          </bqmodel:isDescribedBy>
          <bqbiol:occursIn>
            <rdf:Bag>
              <rdf:li rdf:resource="http://identifiers.org/taxonomy/40674"/>
            </rdf:Bag>
          </bqbiol:occursIn>
          <bqbiol:isVersionOf>
            <rdf:Bag>
              <rdf:li rdf:resource="http://identifiers.org/obo.go/GO:0048512"/>
              <rdf:li rdf:resource="http://identifiers.org/obo.go/GO:0032922"/>
            </rdf:Bag>
          </bqbiol:isVersionOf>
        </rdf:Description>
      </rdf:RDF>
    </annotation>
      <listOfUnitDefinitions>
      <unitDefinition id="substance" name="nano mole" metaid="metaid_0000053">
        <listOfUnits>
          <unit scale="-9" metaid="_198150" kind="mole"/>
        </listOfUnits>
      </unitDefinition>
      <unitDefinition id="time" name="hour" metaid="metaid_0000054">
        <listOfUnits>
          <unit metaid="_198162" multiplier="3600" kind="second"/>
        </listOfUnits>
      </unitDefinition>
      <unitDefinition id="nM" name="nM" metaid="metaid_0000055">
        <listOfUnits>
          <unit scale="-9" metaid="_198174" kind="mole"/>
          <unit exponent="-1" metaid="_198186" kind="litre"/>
        </listOfUnits>
      </unitDefinition>
      <unitDefinition id="nM_hr_1" name="nM_hr_1" metaid="metaid_0000056">
        <listOfUnits>
          <unit scale="-9" metaid="_198198" kind="mole"/>
          <unit exponent="-1" metaid="_198210" kind="litre"/>
          <unit exponent="-1" metaid="_198222" multiplier="3600" kind="second"/>
        </listOfUnits>
      </unitDefinition>
      <unitDefinition id="hr_1" name="hr_1" metaid="metaid_0000057">
        <listOfUnits>
          <unit exponent="-1" metaid="_198234" multiplier="3600" kind="second"/>
        </listOfUnits>
      </unitDefinition>
    </listOfUnitDefinitions>
    <listOfCompartments>
      <compartment id="compartment" name="Cell" metaid="metaid_0000022" size="1">
        <annotation>
          <rdf:RDF xmlns:rdf="http://www.w3.org/1999/02/22-rdf-syntax-ns#" xmlns:bqmodel="http://biomodels.net/model-qualifiers/" xmlns:bqbiol="http://biomodels.net/biology-qualifiers/">
            <rdf:Description rdf:about="#metaid_0000022">
              <bqbiol:is>
                <rdf:Bag>
                  <rdf:li rdf:resource="http://identifiers.org/obo.go/GO:0005623"/>
                </rdf:Bag>
              </bqbiol:is>
            </rdf:Description>
          </rdf:RDF>
        </annotation>
      </compartment>
    </listOfCompartments>
    <listOfSpecies>
      <species id="X1" initialConcentration="4.25" name="clock gene mRNA" metaid="metaid_0000024" compartment="compartment">
        <annotation>
          <rdf:RDF xmlns:rdf="http://www.w3.org/1999/02/22-rdf-syntax-ns#" xmlns:bqmodel="http://biomodels.net/model-qualifiers/" xmlns:bqbiol="http://biomodels.net/biology-qualifiers/">
            <rdf:Description rdf:about="#metaid_0000024">
              <bqbiol:isVersionOf>
                <rdf:Bag>
                  <rdf:li rdf:resource="http://identifiers.org/obo.chebi/CHEBI:33699"/>
                </rdf:Bag>
              </bqbiol:isVersionOf>
              <bqbiol:encodes>
                <rdf:Bag>
                  <rdf:li rdf:resource="http://identifiers.org/uniprot/O15516"/>
                </rdf:Bag>
              </bqbiol:encodes>
            </rdf:Description>
          </rdf:RDF>
        </annotation>
      </species>
      <species id="Y1" initialConcentration="3.25" name="clock protein" metaid="metaid_0000025" compartment="compartment">
        <annotation>
          <rdf:RDF xmlns:rdf="http://www.w3.org/1999/02/22-rdf-syntax-ns#" xmlns:bqmodel="http://biomodels.net/model-qualifiers/" xmlns:bqbiol="http://biomodels.net/biology-qualifiers/">
            <rdf:Description rdf:about="#metaid_0000025">
              <bqbiol:isHomologTo>
                <rdf:Bag>
                  <rdf:li rdf:resource="http://identifiers.org/uniprot/O15516"/>
                </rdf:Bag>
              </bqbiol:isHomologTo>
            </rdf:Description>
          </rdf:RDF>
        </annotation>
      </species>
      <species id="Z1" initialConcentration="2.25" name="Transcriptional repressor" metaid="metaid_0000026" compartment="compartment"/>
      <species id="V1" initialConcentration="2.5" name="Neuropeptide" metaid="metaid_0000027" compartment="compartment">
        <annotation>
          <rdf:RDF xmlns:rdf="http://www.w3.org/1999/02/22-rdf-syntax-ns#" xmlns:bqmodel="http://biomodels.net/model-qualifiers/" xmlns:bqbiol="http://biomodels.net/biology-qualifiers/">
            <rdf:Description rdf:about="#metaid_0000027">
              <bqbiol:isHomologTo>
                <rdf:Bag>
                  <rdf:li rdf:resource="http://identifiers.org/uniprot/Q9VET0"/>
                </rdf:Bag>
              </bqbiol:isHomologTo>
              <bqbiol:hasVersion>
                <rdf:Bag>
                  <rdf:li rdf:resource="http://identifiers.org/obo.go/GO:0005184"/>
                </rdf:Bag>
              </bqbiol:hasVersion>
            </rdf:Description>
          </rdf:RDF>
        </annotation>
      </species>
      <species id="X2" initialConcentration="0" name="clock gene mRNA" metaid="metaid_0000028" compartment="compartment">
        <annotation>
          <rdf:RDF xmlns:rdf="http://www.w3.org/1999/02/22-rdf-syntax-ns#" xmlns:bqmodel="http://biomodels.net/model-qualifiers/" xmlns:bqbiol="http://biomodels.net/biology-qualifiers/">
            <rdf:Description rdf:about="#metaid_0000028">
              <bqbiol:encodes>
                <rdf:Bag>
                  <rdf:li rdf:resource="http://identifiers.org/uniprot/O15516"/>
                </rdf:Bag>
              </bqbiol:encodes>
              <bqbiol:isVersionOf>
                <rdf:Bag>
                  <rdf:li rdf:resource="http://identifiers.org/obo.chebi/CHEBI:33699"/>
                </rdf:Bag>
              </bqbiol:isVersionOf>
            </rdf:Description>
          </rdf:RDF>
        </annotation>
      </species>
      <species id="Y2" initialConcentration="0" name="clock protein" metaid="metaid_0000029" compartment="compartment">
        <annotation>
          <rdf:RDF xmlns:rdf="http://www.w3.org/1999/02/22-rdf-syntax-ns#" xmlns:bqmodel="http://biomodels.net/model-qualifiers/" xmlns:bqbiol="http://biomodels.net/biology-qualifiers/">
            <rdf:Description rdf:about="#metaid_0000029">
              <bqbiol:isHomologTo>
                <rdf:Bag>
                  <rdf:li rdf:resource="http://identifiers.org/uniprot/O15516"/>
                </rdf:Bag>
              </bqbiol:isHomologTo>
            </rdf:Description>
          </rdf:RDF>
        </annotation>
      </species>
      <species id="Z2" initialConcentration="0" name="Transcriptional repressor" metaid="metaid_0000030" compartment="compartment"/>
      <species id="V2" initialConcentration="0" name="Neuropeptide" metaid="metaid_0000031" compartment="compartment">
        <annotation>
          <rdf:RDF xmlns:rdf="http://www.w3.org/1999/02/22-rdf-syntax-ns#" xmlns:bqmodel="http://biomodels.net/model-qualifiers/" xmlns:bqbiol="http://biomodels.net/biology-qualifiers/">
            <rdf:Description rdf:about="#metaid_0000031">
              <bqbiol:isHomologTo>
                <rdf:Bag>
                  <rdf:li rdf:resource="http://identifiers.org/uniprot/Q9VET0"/>
                </rdf:Bag>
              </bqbiol:isHomologTo>
              <bqbiol:hasVersion>
                <rdf:Bag>
                  <rdf:li rdf:resource="http://identifiers.org/obo.go/GO:0005184"/>
                </rdf:Bag>
              </bqbiol:hasVersion>
            </rdf:Description>
          </rdf:RDF>
        </annotation>
      </species>
    </listOfSpecies>
    <listOfParameters>
      <parameter id="F" constant="false" metaid="metaid_0000003" value="0" units="nM"/>
      <parameter id="v_1" metaid="metaid_0000004" value="6.8355" units="nM_hr_1"/>
      <parameter id="K1" metaid="metaid_0000005" value="2.7266" units="nM"/>
      <parameter id="n" metaid="metaid_0000006" value="5.6645" units="dimensionless"/>
      <parameter id="v_2" metaid="metaid_0000007" value="8.4297" units="nM_hr_1"/>
      <parameter id="K2" metaid="metaid_0000008" value="0.291" units="nM"/>
      <parameter id="vc" metaid="metaid_0000009" value="6.7924" units="nM_hr_1"/>
      <parameter id="K" metaid="metaid_0000010" value="1" units="dimensionless"/>
      <parameter id="Kc" metaid="metaid_0000011" value="4.8283" units="nM"/>
      <parameter id="L" metaid="metaid_0000012" value="0" units="nM_hr_1"/>
      <parameter id="k3" metaid="metaid_0000013" value="0.1177" units="hr_1"/>
      <parameter id="v_4" metaid="metaid_0000014" value="1.0841" units="nM_hr_1"/>
      <parameter id="K4" metaid="metaid_0000015" value="8.1343" units="nM"/>
      <parameter id="k5" metaid="metaid_0000016" value="0.3352" units="hr_1"/>
      <parameter id="v_6" metaid="metaid_0000017" value="4.6645" units="nM_hr_1"/>
      <parameter id="K6" metaid="metaid_0000018" value="9.9849" units="nM"/>
      <parameter id="k7" metaid="metaid_0000019" value="0.2282" units="hr_1"/>
      <parameter id="v_8" metaid="metaid_0000020" value="3.5216" units="nM_hr_1"/>
      <parameter id="K8" metaid="metaid_0000021" value="7.4519" units="nM"/>
    </listOfParameters>
    <listOfRules>
      <assignmentRule metaid="metaid_0000032" variable="F">
        <math xmlns="http://www.w3.org/1998/Math/MathML">        
          <apply>
            <times/>
            <apply>
              <divide/>
              <cn type="integer"> 1 </cn>
              <cn type="integer"> 2 </cn>
            </apply>
            <apply>
              <plus/>
              <ci> V1 </ci>
              <ci> V2 </ci>
            </apply>
          </apply>
        </math>
      </assignmentRule>
    </listOfRules>
    <listOfReactions>
      <reaction id="R1" name="Transcription" metaid="metaid_0000033" reversible="false">
        <annotation>
          <rdf:RDF xmlns:rdf="http://www.w3.org/1999/02/22-rdf-syntax-ns#" xmlns:bqmodel="http://biomodels.net/model-qualifiers/" xmlns:bqbiol="http://biomodels.net/biology-qualifiers/">
            <rdf:Description rdf:about="#metaid_0000033">
              <bqbiol:isVersionOf>
                <rdf:Bag>
                  <rdf:li rdf:resource="http://identifiers.org/obo.go/GO:0009299"/>
                  <rdf:li rdf:resource="http://identifiers.org/obo.go/GO:0006355"/>
                </rdf:Bag>
              </bqbiol:isVersionOf>
            </rdf:Description>
          </rdf:RDF>
        </annotation>
              <listOfProducts>
          <speciesReference species="X1" metaid="_198246"/>
        </listOfProducts>
        <listOfModifiers>
          <modifierSpeciesReference species="Z1" metaid="_198258"/>
        </listOfModifiers>
        <kineticLaw metaid="_198270">
          <math xmlns="http://www.w3.org/1998/Math/MathML">          
            <apply>
              <divide/>
              <apply>
                <times/>
                <ci> compartment </ci>
                <ci> v_1 </ci>
                <apply>
                  <power/>
                  <ci> K1 </ci>
                  <ci> n </ci>
                </apply>
              </apply>
              <apply>
                <plus/>
                <apply>
                  <power/>
                  <ci> K1 </ci>
                  <ci> n </ci>
                </apply>
                <apply>
                  <power/>
                  <ci> Z1 </ci>
                  <ci> n </ci>
                </apply>
              </apply>
            </apply>
          </math>
        </kineticLaw>
      </reaction>
      <reaction id="R2" name="mRNA degradation" metaid="metaid_0000034" reversible="false">
        <annotation>
          <rdf:RDF xmlns:rdf="http://www.w3.org/1999/02/22-rdf-syntax-ns#" xmlns:bqmodel="http://biomodels.net/model-qualifiers/" xmlns:bqbiol="http://biomodels.net/biology-qualifiers/">
            <rdf:Description rdf:about="#metaid_0000034">
              <bqbiol:isVersionOf>
                <rdf:Bag>
                  <rdf:li rdf:resource="http://identifiers.org/obo.go/GO:0006402"/>
                </rdf:Bag>
              </bqbiol:isVersionOf>
            </rdf:Description>
          </rdf:RDF>
        </annotation>
              <listOfReactants>
          <speciesReference species="X1" metaid="_198282"/>
        </listOfReactants>
        <kineticLaw metaid="_198294">
          <math xmlns="http://www.w3.org/1998/Math/MathML">          
            <apply>
              <divide/>
              <apply>
                <times/>
                <ci> compartment </ci>
                <ci> v_2 </ci>
                <ci> X1 </ci>
              </apply>
              <apply>
                <plus/>
                <ci> K2 </ci>
                <ci> X1 </ci>
              </apply>
            </apply>
          </math>
        </kineticLaw>
      </reaction>
      <reaction id="R3" name="Neuropeptide dependent transcription activation" metaid="metaid_0000035" reversible="false">
        <annotation>
          <rdf:RDF xmlns:rdf="http://www.w3.org/1999/02/22-rdf-syntax-ns#" xmlns:bqmodel="http://biomodels.net/model-qualifiers/" xmlns:bqbiol="http://biomodels.net/biology-qualifiers/">
            <rdf:Description rdf:about="#metaid_0000035">
              <bqbiol:isVersionOf>
                <rdf:Bag>
                  <rdf:li rdf:resource="http://identifiers.org/obo.go/GO:0045893"/>
                </rdf:Bag>
              </bqbiol:isVersionOf>
            </rdf:Description>
          </rdf:RDF>
        </annotation>
              <listOfProducts>
          <speciesReference species="X1" metaid="_198306"/>
        </listOfProducts>
        <kineticLaw metaid="_198318">
          <math xmlns="http://www.w3.org/1998/Math/MathML">          
            <apply>
              <divide/>
              <apply>
                <times/>
                <ci> compartment </ci>
                <ci> vc </ci>
                <ci> K </ci>
                <ci> F </ci>
              </apply>
              <apply>
                <plus/>
                <ci> Kc </ci>
                <apply>
                  <times/>
                  <ci> K </ci>
                  <ci> F </ci>
                </apply>
              </apply>
            </apply>
          </math>
        </kineticLaw>
      </reaction>
      <reaction id="R4" name="Light dependent transcription activation" metaid="metaid_0000036" reversible="false">
        <annotation>
          <rdf:RDF xmlns:rdf="http://www.w3.org/1999/02/22-rdf-syntax-ns#" xmlns:bqmodel="http://biomodels.net/model-qualifiers/" xmlns:bqbiol="http://biomodels.net/biology-qualifiers/">
            <rdf:Description rdf:about="#metaid_0000036">
              <bqbiol:isVersionOf>
                <rdf:Bag>
                  <rdf:li rdf:resource="http://identifiers.org/obo.go/GO:0045893"/>
                </rdf:Bag>
              </bqbiol:isVersionOf>
            </rdf:Description>
          </rdf:RDF>
        </annotation>
              <listOfProducts>
          <speciesReference species="X1" metaid="_198330"/>
        </listOfProducts>
        <kineticLaw metaid="_198342">
          <math xmlns="http://www.w3.org/1998/Math/MathML">          
            <apply>
              <times/>
              <ci> compartment </ci>
              <ci> L </ci>
            </apply>
          </math>
        </kineticLaw>
      </reaction>
      <reaction id="R5" name="Translation" metaid="metaid_0000037" reversible="false">
        <annotation>
          <rdf:RDF xmlns:rdf="http://www.w3.org/1999/02/22-rdf-syntax-ns#" xmlns:bqmodel="http://biomodels.net/model-qualifiers/" xmlns:bqbiol="http://biomodels.net/biology-qualifiers/">
            <rdf:Description rdf:about="#metaid_0000037">
              <bqbiol:isVersionOf>
                <rdf:Bag>
                  <rdf:li rdf:resource="http://identifiers.org/obo.go/GO:0006412"/>
                </rdf:Bag>
              </bqbiol:isVersionOf>
            </rdf:Description>
          </rdf:RDF>
        </annotation>
              <listOfProducts>
          <speciesReference species="Y1" metaid="_198354"/>
        </listOfProducts>
        <listOfModifiers>
          <modifierSpeciesReference species="X1" metaid="_198366"/>
        </listOfModifiers>
        <kineticLaw metaid="_198378">
          <math xmlns="http://www.w3.org/1998/Math/MathML">          
            <apply>
              <times/>
              <ci> compartment </ci>
              <ci> k3 </ci>
              <ci> X1 </ci>
            </apply>
          </math>
        </kineticLaw>
      </reaction>
      <reaction id="R6" name="Protein degradation" metaid="metaid_0000038" reversible="false">
        <annotation>
          <rdf:RDF xmlns:rdf="http://www.w3.org/1999/02/22-rdf-syntax-ns#" xmlns:bqmodel="http://biomodels.net/model-qualifiers/" xmlns:bqbiol="http://biomodels.net/biology-qualifiers/">
            <rdf:Description rdf:about="#metaid_0000038">
              <bqbiol:isVersionOf>
                <rdf:Bag>
                  <rdf:li rdf:resource="http://identifiers.org/obo.go/GO:0044257"/>
                </rdf:Bag>
              </bqbiol:isVersionOf>
            </rdf:Description>
          </rdf:RDF>
        </annotation>
              <listOfReactants>
          <speciesReference species="Y1" metaid="_198390"/>
        </listOfReactants>
        <kineticLaw metaid="_198402">
          <math xmlns="http://www.w3.org/1998/Math/MathML">          
            <apply>
              <divide/>
              <apply>
                <times/>
                <ci> compartment </ci>
                <ci> v_4 </ci>
                <ci> Y1 </ci>
              </apply>
              <apply>
                <plus/>
                <ci> K4 </ci>
                <ci> Y1 </ci>
              </apply>
            </apply>
          </math>
        </kineticLaw>
      </reaction>
      <reaction id="R7" name="Transcriptional repressor synthesis" metaid="metaid_0000039" reversible="false">
        <listOfProducts>
          <speciesReference species="Z1" metaid="_198414"/>
        </listOfProducts>
        <listOfModifiers>
          <modifierSpeciesReference species="Y1" metaid="_198427"/>
        </listOfModifiers>
        <kineticLaw metaid="_198440">
          <math xmlns="http://www.w3.org/1998/Math/MathML">          
            <apply>
              <times/>
              <ci> compartment </ci>
              <ci> k5 </ci>
              <ci> Y1 </ci>
            </apply>
          </math>
        </kineticLaw>
      </reaction>
      <reaction id="R8" name="Transcriptional repressor degradation" metaid="metaid_0000040" reversible="false">
        <annotation>
          <rdf:RDF xmlns:rdf="http://www.w3.org/1999/02/22-rdf-syntax-ns#" xmlns:bqmodel="http://biomodels.net/model-qualifiers/" xmlns:bqbiol="http://biomodels.net/biology-qualifiers/">
            <rdf:Description rdf:about="#metaid_0000040">
              <bqbiol:isVersionOf>
                <rdf:Bag>
                  <rdf:li rdf:resource="http://identifiers.org/obo.go/GO:0044257"/>
                </rdf:Bag>
              </bqbiol:isVersionOf>
            </rdf:Description>
          </rdf:RDF>
        </annotation>
              <listOfReactants>
          <speciesReference species="Z1" metaid="_198452"/>
        </listOfReactants>
        <kineticLaw metaid="_198464">
          <math xmlns="http://www.w3.org/1998/Math/MathML">          
            <apply>
              <divide/>
              <apply>
                <times/>
                <ci> compartment </ci>
                <ci> v_6 </ci>
                <ci> Z1 </ci>
              </apply>
              <apply>
                <plus/>
                <ci> K6 </ci>
                <ci> Z1 </ci>
              </apply>
            </apply>
          </math>
        </kineticLaw>
      </reaction>
      <reaction id="R9" name="Neuropeptide synthesis" metaid="metaid_0000041" reversible="false">
        <annotation>
          <rdf:RDF xmlns:rdf="http://www.w3.org/1999/02/22-rdf-syntax-ns#" xmlns:bqmodel="http://biomodels.net/model-qualifiers/" xmlns:bqbiol="http://biomodels.net/biology-qualifiers/">
            <rdf:Description rdf:about="#metaid_0000041">
              <bqbiol:isVersionOf>
                <rdf:Bag>
                  <rdf:li rdf:resource="http://identifiers.org/obo.go/GO:0006412"/>
                </rdf:Bag>
              </bqbiol:isVersionOf>
            </rdf:Description>
          </rdf:RDF>
        </annotation>
              <listOfProducts>
          <speciesReference species="V1" metaid="_198476"/>
        </listOfProducts>
        <listOfModifiers>
          <modifierSpeciesReference species="X1" metaid="_198488"/>
        </listOfModifiers>
        <kineticLaw metaid="_198500">
          <math xmlns="http://www.w3.org/1998/Math/MathML">          
            <apply>
              <times/>
              <ci> compartment </ci>
              <ci> k7 </ci>
              <ci> X1 </ci>
            </apply>
          </math>
        </kineticLaw>
      </reaction>
      <reaction id="R10" name="Neuropeptide degradation" metaid="metaid_0000042" reversible="false">
        <annotation>
          <rdf:RDF xmlns:rdf="http://www.w3.org/1999/02/22-rdf-syntax-ns#" xmlns:bqmodel="http://biomodels.net/model-qualifiers/" xmlns:bqbiol="http://biomodels.net/biology-qualifiers/">
            <rdf:Description rdf:about="#metaid_0000042">
              <bqbiol:isVersionOf>
                <rdf:Bag>
                  <rdf:li rdf:resource="http://identifiers.org/obo.go/GO:0044257"/>
                </rdf:Bag>
              </bqbiol:isVersionOf>
            </rdf:Description>
          </rdf:RDF>
        </annotation>
              <listOfReactants>
          <speciesReference species="V1" metaid="_198512"/>
        </listOfReactants>
        <kineticLaw metaid="_198524">
          <math xmlns="http://www.w3.org/1998/Math/MathML">          
            <apply>
              <divide/>
              <apply>
                <times/>
                <ci> compartment </ci>
                <ci> v_8 </ci>
                <ci> V1 </ci>
              </apply>
              <apply>
                <plus/>
                <ci> K8 </ci>
                <ci> V1 </ci>
              </apply>
            </apply>
          </math>
        </kineticLaw>
      </reaction>
      <reaction id="R11" name="Transcription" metaid="metaid_0000043" reversible="false">
        <annotation>
          <rdf:RDF xmlns:rdf="http://www.w3.org/1999/02/22-rdf-syntax-ns#" xmlns:bqmodel="http://biomodels.net/model-qualifiers/" xmlns:bqbiol="http://biomodels.net/biology-qualifiers/">
            <rdf:Description rdf:about="#metaid_0000043">
              <bqbiol:isVersionOf>
                <rdf:Bag>
                  <rdf:li rdf:resource="http://identifiers.org/obo.go/GO:0009299"/>
                  <rdf:li rdf:resource="http://identifiers.org/obo.go/GO:0006355"/>
                </rdf:Bag>
              </bqbiol:isVersionOf>
            </rdf:Description>
          </rdf:RDF>
        </annotation>
              <listOfProducts>
          <speciesReference species="X2" metaid="_198536"/>
        </listOfProducts>
        <listOfModifiers>
          <modifierSpeciesReference species="Z2" metaid="_198548"/>
        </listOfModifiers>
        <kineticLaw metaid="_198560">
          <math xmlns="http://www.w3.org/1998/Math/MathML">          
            <apply>
              <divide/>
              <apply>
                <times/>
                <ci> compartment </ci>
                <ci> v_1 </ci>
                <apply>
                  <power/>
                  <ci> K1 </ci>
                  <ci> n </ci>
                </apply>
              </apply>
              <apply>
                <plus/>
                <apply>
                  <power/>
                  <ci> K1 </ci>
                  <ci> n </ci>
                </apply>
                <apply>
                  <power/>
                  <ci> Z2 </ci>
                  <ci> n </ci>
                </apply>
              </apply>
            </apply>
          </math>
        </kineticLaw>
      </reaction>
      <reaction id="R12" name="mRNA degradation" metaid="metaid_0000044" reversible="false">
        <annotation>
          <rdf:RDF xmlns:rdf="http://www.w3.org/1999/02/22-rdf-syntax-ns#" xmlns:bqmodel="http://biomodels.net/model-qualifiers/" xmlns:bqbiol="http://biomodels.net/biology-qualifiers/">
            <rdf:Description rdf:about="#metaid_0000044">
              <bqbiol:isVersionOf>
                <rdf:Bag>
                  <rdf:li rdf:resource="http://identifiers.org/obo.go/GO:0006402"/>
                </rdf:Bag>
              </bqbiol:isVersionOf>
            </rdf:Description>
          </rdf:RDF>
        </annotation>
              <listOfReactants>
          <speciesReference species="X2" metaid="_198572"/>
        </listOfReactants>
        <kineticLaw metaid="_198584">
          <math xmlns="http://www.w3.org/1998/Math/MathML">          
            <apply>
              <divide/>
              <apply>
                <times/>
                <ci> compartment </ci>
                <ci> v_2 </ci>
                <ci> X2 </ci>
              </apply>
              <apply>
                <plus/>
                <ci> K2 </ci>
                <ci> X2 </ci>
              </apply>
            </apply>
          </math>
        </kineticLaw>
      </reaction>
      <reaction id="R13" name="Neuropeptide dependent transcription activation" metaid="metaid_0000045" reversible="false">
        <annotation>
          <rdf:RDF xmlns:rdf="http://www.w3.org/1999/02/22-rdf-syntax-ns#" xmlns:bqmodel="http://biomodels.net/model-qualifiers/" xmlns:bqbiol="http://biomodels.net/biology-qualifiers/">
            <rdf:Description rdf:about="#metaid_0000045">
              <bqbiol:isVersionOf>
                <rdf:Bag>
                  <rdf:li rdf:resource="http://identifiers.org/obo.go/GO:0045893"/>
                </rdf:Bag>
              </bqbiol:isVersionOf>
            </rdf:Description>
          </rdf:RDF>
        </annotation>
              <listOfProducts>
          <speciesReference species="X2" metaid="_198596"/>
        </listOfProducts>
        <kineticLaw metaid="_198608">
          <math xmlns="http://www.w3.org/1998/Math/MathML">          
            <apply>
              <divide/>
              <apply>
                <times/>
                <ci> compartment </ci>
                <ci> vc </ci>
                <ci> K </ci>
                <ci> F </ci>
              </apply>
              <apply>
                <plus/>
                <ci> Kc </ci>
                <apply>
                  <times/>
                  <ci> K </ci>
                  <ci> F </ci>
                </apply>
              </apply>
            </apply>
          </math>
        </kineticLaw>
      </reaction>
      <reaction id="R14" name="Light dependent transcription activation" metaid="metaid_0000046" reversible="false">
        <annotation>
          <rdf:RDF xmlns:rdf="http://www.w3.org/1999/02/22-rdf-syntax-ns#" xmlns:bqmodel="http://biomodels.net/model-qualifiers/" xmlns:bqbiol="http://biomodels.net/biology-qualifiers/">
            <rdf:Description rdf:about="#metaid_0000046">
              <bqbiol:isVersionOf>
                <rdf:Bag>
                  <rdf:li rdf:resource="http://identifiers.org/obo.go/GO:0045893"/>
                </rdf:Bag>
              </bqbiol:isVersionOf>
            </rdf:Description>
          </rdf:RDF>
        </annotation>
              <listOfProducts>
          <speciesReference species="X2" metaid="_198620"/>
        </listOfProducts>
        <kineticLaw metaid="_198632">
          <math xmlns="http://www.w3.org/1998/Math/MathML">          
            <apply>
              <times/>
              <ci> compartment </ci>
              <ci> L </ci>
            </apply>
          </math>
        </kineticLaw>
      </reaction>
      <reaction id="R15" name="Translation" metaid="metaid_0000047" reversible="false">
        <annotation>
          <rdf:RDF xmlns:rdf="http://www.w3.org/1999/02/22-rdf-syntax-ns#" xmlns:bqmodel="http://biomodels.net/model-qualifiers/" xmlns:bqbiol="http://biomodels.net/biology-qualifiers/">
            <rdf:Description rdf:about="#metaid_0000047">
              <bqbiol:isVersionOf>
                <rdf:Bag>
                  <rdf:li rdf:resource="http://identifiers.org/obo.go/GO:0006412"/>
                </rdf:Bag>
              </bqbiol:isVersionOf>
            </rdf:Description>
          </rdf:RDF>
        </annotation>
              <listOfProducts>
          <speciesReference species="Y2" metaid="_198644"/>
        </listOfProducts>
        <listOfModifiers>
          <modifierSpeciesReference species="X2" metaid="_198656"/>
        </listOfModifiers>
        <kineticLaw metaid="_198668">
          <math xmlns="http://www.w3.org/1998/Math/MathML">          
            <apply>
              <times/>
              <ci> compartment </ci>
              <ci> k3 </ci>
              <ci> X2 </ci>
            </apply>
          </math>
        </kineticLaw>
      </reaction>
      <reaction id="R16" name="Protein degradation" metaid="metaid_0000048" reversible="false">
        <annotation>
          <rdf:RDF xmlns:rdf="http://www.w3.org/1999/02/22-rdf-syntax-ns#" xmlns:bqmodel="http://biomodels.net/model-qualifiers/" xmlns:bqbiol="http://biomodels.net/biology-qualifiers/">
            <rdf:Description rdf:about="#metaid_0000048">
              <bqbiol:isVersionOf>
                <rdf:Bag>
                  <rdf:li rdf:resource="http://identifiers.org/obo.go/GO:0044257"/>
                </rdf:Bag>
              </bqbiol:isVersionOf>
            </rdf:Description>
          </rdf:RDF>
        </annotation>
              <listOfReactants>
          <speciesReference species="Y2" metaid="_198680"/>
        </listOfReactants>
        <kineticLaw metaid="_198692">
          <math xmlns="http://www.w3.org/1998/Math/MathML">          
            <apply>
              <divide/>
              <apply>
                <times/>
                <ci> compartment </ci>
                <ci> v_4 </ci>
                <ci> Y2 </ci>
              </apply>
              <apply>
                <plus/>
                <ci> K4 </ci>
                <ci> Y2 </ci>
              </apply>
            </apply>
          </math>
        </kineticLaw>
      </reaction>
      <reaction id="R17" name="Transcriptional repressor synthesis" metaid="metaid_0000049" reversible="false">
        <listOfProducts>
          <speciesReference species="Z2" metaid="_198704"/>
        </listOfProducts>
        <listOfModifiers>
          <modifierSpeciesReference species="Y2" metaid="_198716"/>
        </listOfModifiers>
        <kineticLaw metaid="_198728">
          <math xmlns="http://www.w3.org/1998/Math/MathML">          
            <apply>
              <times/>
              <ci> compartment </ci>
              <ci> k5 </ci>
              <ci> Y2 </ci>
            </apply>
          </math>
        </kineticLaw>
      </reaction>
      <reaction id="R18" name="Transcriptional repressor degradation" metaid="metaid_0000050" reversible="false">
        <annotation>
          <rdf:RDF xmlns:rdf="http://www.w3.org/1999/02/22-rdf-syntax-ns#" xmlns:bqmodel="http://biomodels.net/model-qualifiers/" xmlns:bqbiol="http://biomodels.net/biology-qualifiers/">
            <rdf:Description rdf:about="#metaid_0000050">
              <bqbiol:isVersionOf>
                <rdf:Bag>
                  <rdf:li rdf:resource="http://identifiers.org/obo.go/GO:0044257"/>
                </rdf:Bag>
              </bqbiol:isVersionOf>
            </rdf:Description>
          </rdf:RDF>
        </annotation>
              <listOfReactants>
          <speciesReference species="Z2" metaid="_198740"/>
        </listOfReactants>
        <kineticLaw metaid="_198752">
          <math xmlns="http://www.w3.org/1998/Math/MathML">          
            <apply>
              <divide/>
              <apply>
                <times/>
                <ci> compartment </ci>
                <ci> v_6 </ci>
                <ci> Z2 </ci>
              </apply>
              <apply>
                <plus/>
                <ci> K6 </ci>
                <ci> Z2 </ci>
              </apply>
            </apply>
          </math>
        </kineticLaw>
      </reaction>
      <reaction id="R19" name="Neuropeptide synthesis" metaid="metaid_0000051" reversible="false">
        <annotation>
          <rdf:RDF xmlns:rdf="http://www.w3.org/1999/02/22-rdf-syntax-ns#" xmlns:bqmodel="http://biomodels.net/model-qualifiers/" xmlns:bqbiol="http://biomodels.net/biology-qualifiers/">
            <rdf:Description rdf:about="#metaid_0000051">
              <bqbiol:isVersionOf>
                <rdf:Bag>
                  <rdf:li rdf:resource="http://identifiers.org/obo.go/GO:0006412"/>
                </rdf:Bag>
              </bqbiol:isVersionOf>
            </rdf:Description>
          </rdf:RDF>
        </annotation>
              <listOfProducts>
          <speciesReference species="V2" metaid="_198764"/>
        </listOfProducts>
        <listOfModifiers>
          <modifierSpeciesReference species="X2" metaid="_198776"/>
        </listOfModifiers>
        <kineticLaw metaid="_198788">
          <math xmlns="http://www.w3.org/1998/Math/MathML">          
            <apply>
              <times/>
              <ci> compartment </ci>
              <ci> k7 </ci>
              <ci> X2 </ci>
            </apply>
          </math>
        </kineticLaw>
      </reaction>
      <reaction id="R20" name="Neuropeptide degradation" metaid="metaid_0000052" reversible="false">
        <annotation>
          <rdf:RDF xmlns:rdf="http://www.w3.org/1999/02/22-rdf-syntax-ns#" xmlns:bqmodel="http://biomodels.net/model-qualifiers/" xmlns:bqbiol="http://biomodels.net/biology-qualifiers/">
            <rdf:Description rdf:about="#metaid_0000052">
              <bqbiol:isVersionOf>
                <rdf:Bag>
                  <rdf:li rdf:resource="http://identifiers.org/obo.go/GO:0044257"/>
                </rdf:Bag>
              </bqbiol:isVersionOf>
            </rdf:Description>
          </rdf:RDF>
        </annotation>
              <listOfReactants>
          <speciesReference species="V2" metaid="_198801"/>
        </listOfReactants>
        <kineticLaw metaid="_198813">
          <math xmlns="http://www.w3.org/1998/Math/MathML">          
            <apply>
              <divide/>
              <apply>
                <times/>
                <ci> compartment </ci>
                <ci> v_8 </ci>
                <ci> V2 </ci>
              </apply>
              <apply>
                <plus/>
                <ci> K8 </ci>
                <ci> V2 </ci>
              </apply>
            </apply>
          </math>
        </kineticLaw>
      </reaction>
    </listOfReactions>
  </model>
</sbml>
