# Supplementary material for: LEMS: a language for expressing complex biological models in concise and hierarchical form and its use in underpinning NeuroML 2
Source: Front Neuroinform. 2014 Sep 25;8:79. doi: 10.3389/fninf.2014.00079 (PMC4174883; doi:10.3389/fninf.2014.00079)
Supplement: Supplementary file 1 [file SupplementaryMaterial1.ZIP › Figure9_Pyloric/Glu_LP_PY_1nS.synapse.nml]

<?xml version="1.0" encoding="iso-8859-1"?>
<neuroml xmlns="http://www.neuroml.org/schema/neuroml2" xmlns:xsi="http://www.w3.org/2001/XMLSchema-instance" xsi:schemaLocation="http://www.neuroml.org/schema/neuroml2 https://raw.github.com/NeuroML/NeuroML2/development/Schemas/NeuroML2/NeuroML_v2beta2.xsd" id="Glu_LP_PY_1nS">

    <notes>ChannelML file describing a single synaptic mechanism</notes>

    <expTwoSynapse id="Glu_LP_PY_1nS" tauRise="1ms" tauDecay="20ms" gbase="1E-6mS" erev="-70mV">

        <notes>Simple example of a synaptic mechanism, which consists of a postsynaptic conductance which changes as 
        double exponential function of time. Mappings exist for NEURON and GENESIS.</notes>
</expTwoSynapse>

</neuroml>
