# Supplementary material for: LEMS: a language for expressing complex biological models in concise and hierarchical form and its use in underpinning NeuroML 2
Source: Front Neuroinform. 2014 Sep 25;8:79. doi: 10.3389/fninf.2014.00079 (PMC4174883; doi:10.3389/fninf.2014.00079)
Supplement: Supplementary file 1 [file SupplementaryMaterial1.ZIP › Figure9_Pyloric/LEMS_PyloricPacemakerNetwork_NRNDAT.xml]

<Lems xmlns="http://www.neuroml.org/lems/0.7.2" xmlns:xsi="http://www.w3.org/2001/XMLSchema-instance" xsi:schemaLocation="http://www.neuroml.org/lems/0.7.2  https://raw.github.com/LEMS/LEMS/development/Schemas/LEMS/LEMS_v0.7.2.xsd">

    <Target component="sim1" reportFile="simulator.props" timesFile="time_NRN.dat"/>

        <!--Include standard NeuroML 2 ComponentType definitions-->

    <Include file="Cells.xml"/>
    <Include file="Networks.xml"/>
    <Include file="Simulation.xml"/>

    <Include file="PyNN.xml"/>

    

        <!--Include the generated NeuroML 2 files-->


        <!--   Channel/synapse files-->
    <Include file="Ach_PD_LP_30nS.synapse.nml"/>
    <Include file="Ach_PD_PY_3nS.synapse.nml"/>
    <Include file="CaPool_STG.nml"/>
    <Include file="CaS_STG.channel.nml"/>
    <Include file="CaT_STG.channel.nml"/>
    <Include file="Glu_AB_LP_30nS.synapse.nml"/>
    <Include file="Glu_AB_PY.synapse.nml"/>
    <Include file="Glu_LP_ABPD_30nS.synapse.nml"/>
    <Include file="Glu_LP_PY_1nS.synapse.nml"/>
    <Include file="Glu_PY_LP_30nS.synapse.nml"/>
    <Include file="H_STG.channel.nml"/>
    <Include file="KA_STG.channel.nml"/>
    <Include file="KCa_STG.channel.nml"/>
    <Include file="Kd_STG.channel.nml"/>
    <Include file="LeakConductance.channel.nml"/>
    <Include file="Na_STG.channel.nml"/>
        <!--   Cell files-->
    <Include file="AB_PD.cell.nml"/>
    <Include file="LP.cell.nml"/>
    <Include file="PY.cell.nml"/>
        <!--   Network file-->
    <Include file="PyloricPacemakerNetwork.net.nml"/>
    

        <!--Note: this could be: Simulation id="sim1" ... , but Component type="Simulation" ... 
        is used to allow validation of this file according to the LEMS schema specified above...-->
    <Component type="Simulation" id="sim1" length="4000.0ms" step="0.01ms" target="network_PyloricPacemakerNetwork">
        
        <Display id="AB_PD_v" title="PyloricPacemakerNetwork: TestE, AB_PD, VOLTAGE" xmin="-0.6" xmax="6.6000004" ymin="-0.104" ymax="0.064" timeScale="1s">
            <Line id="VOLTAGE-AB_PD_0" timeScale="1s" quantity="AB_PD/0/AB_PD/v" scale="1 V" color="#000000"/>
        </Display>
    
        <Display id="GraphWin_14" title="PyloricPacemakerNetwork: TestE, LP, VOLTAGE" xmin="-0.6" xmax="6.6000004" ymin="-0.104" ymax="0.064" timeScale="1s">
            <Line id="VOLTAGE-LP_0" timeScale="1s" quantity="LP/0/LP/v" scale="1 V" color="#000000"/>
        </Display>
    
        <Display id="GraphWin_15" title="PyloricPacemakerNetwork: TestE, PY, VOLTAGE" xmin="-0.6" xmax="6.6000004" ymin="-0.104" ymax="0.064" timeScale="1s">
            <Line id="VOLTAGE-PY_0" timeScale="1s" quantity="PY/0/PY/v" scale="1 V" color="#000000"/>
        </Display>
    
        <Display id="GraphWin_0" title="PyloricPacemakerNetwork: TestE, AB_PD, CaPool_STG:CONC:ca, CaPool_STG:CONC:ca, CaPool_STG:CONC:ca" xmin="-0.6" xmax="6.6000004" ymin="-0.030000001" ymax="0.33" timeScale="1s">
            <Line id="CaPool_STG_CONC_ca-AB_PD_0" timeScale="1s" quantity="AB_PD/0/AB_PD/caConc" scale="1 mol_per_m3" color="#000000"/>
        
            <Line id="CaPool_STG_CONC_ca-LP_0" timeScale="1s" quantity="LP/0/LP/caConc" scale="1 mol_per_m3" color="#ff0000"/>
        
            <Line id="CaPool_STG_CONC_ca-PY_0" timeScale="1s" quantity="PY/0/PY/caConc" scale="1 mol_per_m3" color="#0000ff"/>
        </Display>
    
        <OutputFile id="AB_PD_v_OF" fileName="AB_PD_0_NRN.dat">
            <OutputColumn id="v" quantity="AB_PD/0/AB_PD/v"/>
        </OutputFile>
    
        <OutputFile id="LP_v_OF" fileName="LP_0_NRN.dat">
            <OutputColumn id="v" quantity="LP/0/LP/v"/>
        </OutputFile>
    
        <OutputFile id="PY_v_OF" fileName="PY_0_NRN.dat">
            <OutputColumn id="v" quantity="PY/0/PY/v"/>
        </OutputFile>
    
        <OutputFile id="Var_0_OF" fileName="AB_PD_0.CaPool_STG_CONC_ca_NRN.dat">
            <OutputColumn id="caConc" quantity="AB_PD/0/AB_PD/caConc"/>
        </OutputFile>
    
        <OutputFile id="Var_1_OF" fileName="LP_0.CaPool_STG_CONC_ca_NRN.dat">
            <OutputColumn id="caConc" quantity="LP/0/LP/caConc"/>
        </OutputFile>
    
        <OutputFile id="Var_2_OF" fileName="PY_0.CaPool_STG_CONC_ca_NRN.dat">
            <OutputColumn id="caConc" quantity="PY/0/PY/caConc"/>
        </OutputFile>
    </Component>


</Lems>
