# Supplementary material for: LEMS: a language for expressing complex biological models in concise and hierarchical form and its use in underpinning NeuroML 2
Source: Front Neuroinform. 2014 Sep 25;8:79. doi: 10.3389/fninf.2014.00079 (PMC4174883; doi:10.3389/fninf.2014.00079)
Supplement: Supplementary file 1 [file SupplementaryMaterial1.ZIP › jlems]

#!/bin/sh

export LEMS_VERSION=0.9.5.3

export CLASSPATH=jlems-$LEMS_VERSION.jar

java -Xmx400M -classpath $CLASSPATH org.lemsml.jlems.viz.VizMain $1 $2 $3 $4
