# Supplementary material for: LEMS: a language for expressing complex biological models in concise and hierarchical form and its use in underpinning NeuroML 2
Source: Front Neuroinform. 2014 Sep 25;8:79. doi: 10.3389/fninf.2014.00079 (PMC4174883; doi:10.3389/fninf.2014.00079)
Supplement: Supplementary file 1 [file SupplementaryMaterial1.ZIP › jlems.bat]

@echo off

set LEMS_VERSION=0.9.5.3

set CLASSPATH=jlems-%LEMS_VERSION%.jar

echo Running the LEMS application...

java -Xmx400M -cp %CLASSPATH% org.lemsml.jlems.viz.VizMain %1 %2 %3 %4
