# Supplementary material for: LEMS: a language for expressing complex biological models in concise and hierarchical form and its use in underpinning NeuroML 2
Source: Front Neuroinform. 2014 Sep 25;8:79. doi: 10.3389/fninf.2014.00079 (PMC4174883; doi:10.3389/fninf.2014.00079)
Supplement: Supplementary file 1 [file SupplementaryMaterial1.ZIP › lems/model/component.py]

"""
Parameter, ComponentType and Component class definitions.

@author: Gautham Ganapathy
@organization: LEMS (http://neuroml.org/lems/, https://github.com/organizations/LEMS)
@contact: gautham@lisphacker.org
"""

from lems.base.base import LEMSBase
from lems.base.map import Map
from lems.base.errors import ModelError,ParseError

from lems.model.dynamics import Dynamics
from lems.model.structure import Structure
from lems.model.simulation import Simulation
from lems.parser.expr import ExprParser

class Parameter(LEMSBase):
    """
    Stores a parameter declaration.
    """
    
    def __init__(self, name, dimension, description = ''):
        """
        Constructor.

        See instance variable documentation for more details on parameters.
        """
        
        self.name = name
        """ Name of the parameter.
        @type: str """
         
        self.dimension = dimension
        """ Physical dimension of the parameter.
        @type: str """

        self.fixed = False
        """ Whether the parameter has been fixed or not.
        @type: bool """
        
        self.fixed_value = None
        """ Value if fixed.
        @type: str """

        self.value = None
        """ Value of the parameter.
        @type: str """

        self.numeric_value = None
        """ Resolved numeric value.
        @type: float """

        self.description = description
        """ Description of this parameter.
        @type: str """

    def toxml(self):
        """
        Exports this object into a LEMS XML object
        """

        return '<{0} name="{1}" dimension="{2}"'.format('Fixed' if self.fixed else 'Parameter', self.name, self.dimension) +\
          (' description = "{0}"'.format(self.description) if self.description else '') +\
          '/>'

class Fixed(Parameter):
    """
    Stores a fixed parameter specification.
    """
    
    def __init__(self, parameter, value, description = ''):
        """
        Constructor.

        See instance variable documentation for more details on parameters.
        """

        Parameter.__init__(self, parameter, '__dimension_inherited__', description)
        
        self.fixed = True
        self.fixed_value = value
        
    def toxml(self):
        """
        Exports this object into a LEMS XML object
        """

        return '<Fixed parameter="{0}"'.format(self.name) + ' value="{0}"'.format(self.fixed_value)+'/>'
        
        
class DerivedParameter(LEMSBase): 
    """ 
    Store the specification of a derived parameter. 
    """ 
 
    def __init__(self, name, value, dimension = None, description = ''): 
        """
        Constructor.

        See instance variable documentation for more info on derived parameters.
        """

        self.name = name
        """ Name of the derived parameter.
        @type: str """

        self.dimension = dimension
        """ Physical dimensions of the derived parameter.
        @type: str """
        
        self.value = value
        """ Value of the derived parameter.
        @type: str """
        
        self.description = description
        """ Description of the derived parameter.
        @type: str """
        
        try:
            ep = ExprParser(self.value)
            self.expression_tree = ep.parse()
        except:
            raise ParseError("Parse error when parsing value expression "
                                 "'{0}' for derived parameter {1}",
                                 self.value, self.name)
        
                             


    def toxml(self):
        """
        Exports this object into a LEMS XML object
        """

        return '<DerivedParameter name="{0}"'.format(self.name) +\
          (' dimension="{0}"'.format(self.dimension) if self.dimension else '') +\
          (' value="{0}"'.format(self.value) if self.value else '') +\
          '/>'

class Constant(LEMSBase):
    """
    Stores a constant specification.
    """
    
    def __init__(self, name, value, dimension = None, description = ''):
        """
        Constructor.

        See instance variable documentation for more details on parameters.
        """
        
        self.name = name
        """ Name of the constant.
        @type: str """

        self.value = value
        """ Value of the constant.
        @type: str """

        self.dimension = dimension
        """ Physical dimensions of the constant.
        @type: str """

        self.description = description
        """ Description of the constant.
        @type: str """

        self.numeric_value = None
        """ Numeric value of the constant.
        @type: float """

    def toxml(self):
        """
        Exports this object into a LEMS XML object
        """

        return '<Constant' +\
          (' name = "{0}"'.format(self.name) if self.name else '') +\
          (' value = "{0}"'.format(self.value) if self.value else '') +\
          (' dimension = "{0}"'.format(self.dimension) if self.dimension else '') +\
          (' description = "{0}"'.format(self.description) if self.description else '') +\
          '/>'
        

class Exposure(LEMSBase):
    """
    Stores a exposure specification.
    """

    def __init__(self, name, dimension, description = ''):
        """
        Constructor.

        See instance variable documentation for more details on parameters.
        """
        
        self.name = name
        """ Name of the exposure.
        @type: str """
         
        self.dimension = dimension
        """ Physical dimension of the exposure.
        @type: str """

        self.description = description
        """ Description of this exposure.
        @type: str """

    def toxml(self):
        """
        Exports this object into a LEMS XML object
        """

        return '<Exposure name="{0}" dimension="{1}"'.format(self.name, self.dimension) +\
          (' description = "{0}"'.format(self.description) if self.description else '') +\
          '/>'

class Requirement(LEMSBase):
    """
    Stores a requirement specification.
    """

    def __init__(self, name, dimension, description = ''):
        """
        Constructor.

        See instance variable documentation for more details on parameters.
        """
        
        self.name = name
        """ Name of the requirement.
        @type: str """
         
        self.dimension = dimension
        """ Physical dimension of the requirement.
        @type: str """
        
        self.description = description
        """ Description of this exposure.
        @type: str """

    def toxml(self):
        """
        Exports this object into a LEMS XML object
        """

        return '<Requirement name="{0}" dimension="{1}"'.format(self.name, self.dimension) +\
          (' description = "{0}"'.format(self.description) if self.description else '') +\
          '/>'

class Children(LEMSBase):
    """
    Stores children specification.
    """
    
    def __init__(self, name, type_, multiple = False):
        """
        Constructor.

        See instance variable documentation for more details on parameters.
        """
        
        self.name = name
        """ Name of the children.
        @type: str """
         
        self.type = type_
        """ Component type of the children.
        @type: str """

        self.multiple = multiple
        """ Single child / multiple children.
        @type: bool """

    def toxml(self):
        """
        Exports this object into a LEMS XML object
        """

        return '<{2} name="{0}" type="{1}"/>'.format(self.name, self.type, 'Children' if self.multiple else 'Child')

class Text(LEMSBase):
    """
    Stores a text entry specification.
    """

    def __init__(self, name, description = ''):
        """
        Constructor.

        See instance variable documentation for more details on parameters.
        """
        
        self.name = name
        """ Name of the text entry.
        @type: str """
         
        self.description = description
        """ Description of the text entry.
        @type: str """

        self.value = None
        """ Value of the text entry.
        @type: str """

    def toxml(self):
        """
        Exports this object into a LEMS XML object
        """

        return '<Text name="{0}"'.format(self.name) +\
          (' description = "{0}"'.format(self.description) if self.description else '') +\
          '/>'
          
          
    def __str__(self):
        return 'Text, name: {0}'.format(self.name)+\
          (', description = "{0}"'.format(self.description) if self.description else '') +\
          (', value = "{0}"'.format(self.value) if self.value else '')
          
          
    def __repr__(self):
        return self.__str__()
        
class Link(LEMSBase):
    """
    Stores a link specification.
    """

    def __init__(self, name, type_, description = ''):
        """
        Constructor.

        See instance variable documentation for more details on parameters.
        """
        
        self.name = name
        """ Name of the link entry.
        @type: str """

        self.type = type_
        """ Type of the link.
        @type: str """
         
        self.description = description
        """ Description of the link.
        @type: str """

        self.value = None
        """ Value of the link.
        @type: str """

    def toxml(self):
        """
        Exports this object into a LEMS XML object
        """

        return '<Link name="{0}" type="{1}"'.format(self.name, self.type) +\
          (' description = "{0}"'.format(self.description) if self.description else '') +\
          '/>'

        
class Path(LEMSBase):
    """
    Stores a path entry specification.
    """

    def __init__(self, name, description = ''):
        """
        Constructor.

        See instance variable documentation for more details on parameters.
        """
        
        self.name = name
        """ Name of the path entry.
        @type: str """
         
        self.description = description
        """ Description of the path entry.
        @type: str """

        self.value = None
        """ Value of the path entry.
        @type: str """

    def toxml(self):
        """
        Exports this object into a LEMS XML object
        """

        return '<Path name="{0}"'.format(self.name) +\
          (' description = "{0}"'.format(self.description) if self.description else '') +\
          '/>'
        
class EventPort(LEMSBase):
    """
    Stores an event port specification.
    """

    def __init__(self, name, direction, description = ''):
        """
        Constructor.

        See instance variable documentation for more details on parameters.
        """
        
        self.name = name
        """ Name of the event port.
        @type: str """

        d = direction.lower()
        if d != 'in' and d != 'out':
            raise ModelError("Invalid direction '{0}' in event port '{1}'".format(direction, name))
         
        self.direction = direction
        """ Direction - IN/OUT .
        @type: str """

        self.description = description
        """ Description of the event port.
        @type: str """

    def toxml(self):
        """
        Exports this object into a LEMS XML object
        """

        return '<EventPort name="{0}" direction="{1}"'.format(self.name, self.direction) +\
          (' description = "{0}"'.format(self.description) if self.description else '') +\
          '/>'
        
class ComponentReference(LEMSBase):
    """
    Stores a component reference.
    """

    def __init__(self, name, type_):
        """
        Constructor.

        See instance variable documentation for more details on parameters.
        """

        self.name = name
        """ Name of the component reference.
        @type: str """

        self.type = type_
        """ Type of the component reference.
        @type: str """

        self.referenced_component = None
        """ Component being referenced.
        @type: FatComponent """

    def toxml(self):
        """
        Exports this object into a LEMS XML object
        """

        return '<ComponentReference name="{0}" type="{1}"/>'.format(self.name, self.type)
        
class Attachments(LEMSBase):
    """
    Stores an attachment type specification.
    """

    def __init__(self, name, type_, description = ''):
        """
        Constructor.

        See instance variable documentation for more details on parameters.
        """

        self.name = name
        """ Name of the attachment collection.
        @type: str """

        self.type = type_
        """ Type of attachment.
        @type: str """

        self.description = description
        """ Description about the attachment.
        @type: str """

    def toxml(self):
        """
        Exports this object into a LEMS XML object
        """

        return '<Attachments name="{0}" type="{1}"'.format(self.name, self.type) +\
          (' description = "{0}"'.format(self.description) if self.description else '') +\
          '/>'

class Fat(LEMSBase):
    """
    Stores common elements for a component type / fat component.
    """

    def __init__(self):
        """
        Constructor.

        See instance variable documentation for more details on parameters.
        """
        
        self.parameters = Map()
        """ Map of parameters in this component type.
        @type: Map(str -> lems.model.component.Parameter) """
        
        self.derived_parameters = Map()
        """ Map of derived_parameters in this component type.
        @type: Map(str -> lems.model.component.Parameter) """

        self.constants = Map()
        """ Map of constants in this component type.
        @type: Map(str -> lems.model.component.Constant) """

        self.exposures = Map()
        """ Map of exposures in this component type.
        @type: Map(str -> lems.model.component.Exposure) """

        self.requirements = Map()
        """ Map of requirements.
        @type: Map(str -> lems.model.component.Requirement) """

        self.children = Map()
        """ Map of children.
        @type: Map(str -> lems.model.component.Children) """

        self.texts = Map()
        """ Map of text entries.
        @type: Map(str -> lems.model.component.Text) """

        self.links = Map()
        """ Map of links.
        @type: Map(str -> lems.model.component.Link) """

        self.paths = Map()
        """ Map of path entries.
        @type: Map(str -> lems.model.component.Path) """

        self.event_ports = Map()
        """ Map of event ports.
        @type: Map(str -> lems.model.component.EventPort """

        self.component_references = Map()
        """ Map of component references.
        @type: Map(str -> lems.model.component.ComponentReference) """

        self.attachments = Map()
        """ Map of attachment type specifications.
        @type: Map(str -> lems.model.component.Attachments) """

        self.dynamics = Dynamics()
        """ Behavioural dynamics object.
        @type: lems.model.dynamics.Dynamics """

        self.structure = Structure()
        """ Structural properties object.
        @type: lems.model.structure.Structure """

        self.simulation = Simulation()
        """ Simulation attributes.
        @type: lems.model.simulation.Simulation """

        self.types = set()
        """ Set of compatible component types.
        @type: set(str) """
        
    def add_parameter(self, parameter):
        """
        Adds a paramter to this component type.

        @param parameter: Parameter to be added.
        @type parameter: lems.model.component.Parameter
        """

        self.parameters[parameter.name] = parameter
        
    def add_derived_parameter(self, derived_parameter):
        """
        Adds a derived_parameter to this component type.

        @param derived_parameter: Derived Parameter to be added.
        @type derived_parameter: lems.model.component.DerivedParameter
        """

        self.derived_parameters[derived_parameter.name] = derived_parameter

    def add_constant(self, constant):
        """
        Adds a paramter to this component type.

        @param constant: Constant to be added.
        @type constant: lems.model.component.Constant
        """

        self.constants[constant.name] = constant

    def add_exposure(self, exposure):
        """
        Adds a exposure to this component type.

        @param exposure: Exposure to be added.
        @type exposure: lems.model.component.Exposure
        """

        self.exposures[exposure.name] = exposure

    def add_requirement(self, requirement):
        """
        Adds a requirement to this component type.

        @param requirement: Requirement to be added.
        @type requirement: lems.model.component.Requirement
        """

        self.requirements[requirement.name] = requirement

    def add_children(self, children):
        """
        Adds children to this component type.

        @param children: Children to be added.
        @type children: lems.model.component.Children
        """

        self.children[children.name] = children

    def add_text(self, text):
        """
        Adds a text to this component type.

        @param text: Text to be added.
        @type text: lems.model.component.Text
        """

        self.texts[text.name] = text

    def add_link(self, link):
        """
        Adds a link to this component type.

        @param link: Link to be added.
        @type link: lems.model.component.Link
        """

        self.links[link.name] = link

    def add_path(self, path):
        """
        Adds a path to this component type.

        @param path: Path to be added.
        @type path: lems.model.component.Path
        """

        self.paths[path.name] = path

    def add_event_port(self, event_port):
        """
        Adds a event port to this component type.

        @param event_port: Event port to be added.
        @type event_port: lems.model.component.EventPort
        """

        self.event_ports[event_port.name] = event_port

    def add_component_reference(self, component_reference):
        """
        Adds a component reference to this component type.

        @param component_reference: Component reference to be added.
        @type component_reference: lems.model.component.ComponentReference
        """

        self.component_references[component_reference.name] = component_reference

    def add_attachments(self, attachments):
        """
        Adds an attachments type specification to this component type.

        @param attachments: Attachments specification to be added.
        @type attachments: lems.model.component.Attachments
        """

        self.attachments[attachments.name] = attachments

    def add(self, child):
        """
        Adds a typed child object to the component type.

        @param child: Child object to be added.
        """

        if isinstance(child, Parameter):
            self.add_parameter(child)
        elif isinstance(child, DerivedParameter):
            self.add_derived_parameter(child)
        elif isinstance(child, Constant):
            self.add_constant(child)
        elif isinstance(child, Exposure):
            self.add_exposure(child)
        elif isinstance(child, Requirement):
            self.add_requirement(child)
        elif isinstance(child, Children):
            self.add_children(child)
        elif isinstance(child, Text):
            self.add_text(child)
        elif isinstance(child, Link):
            self.add_link(child)
        elif isinstance(child, Path):
            self.add_path(child)
        elif isinstance(child, EventPort):
            self.add_event_port(child)
        elif isinstance(child, ComponentReference):
            self.add_component_reference(child)
        elif isinstance(child, Attachments):
            self.add_attachments(child)
        else:
            raise ModelError('Unsupported child element')

class ComponentType(Fat):
    """
    Stores a component type declaration.
    """

    def __init__(self, name, description = '', extends = None):
        """
        Constructor.

        See instance variable documentation for more details on parameters.
        """

        Fat.__init__(self)
    
        self.name = name
        """ Name of the component type.
        @type: str """
         
        self.extends = extends
        """ Base component type.
        @type: str """

        self.description = description
        """ Description of this component type.
        @type: str """

        self.types.add(name)

    def __str__(self):
        return 'ComponentType, name: {0}'.format(self.name)
        
    def toxml(self):
        """
        Exports this object into a LEMS XML object
        """

        xmlstr = '<ComponentType name="{0}"'.format(self.name) +\
          (' extends="{0}"'.format(self.extends) if self.extends else '') +\
          (' description="{0}"'.format(self.description) if self.description else '')

        chxmlstr = ''

        for parameter in self.parameters:
            chxmlstr += parameter.toxml()
            
        for derived_parameter in self.derived_parameters:
            chxmlstr += derived_parameter.toxml()

        for constant in self.constants:
            chxmlstr += constant.toxml()
            
        childxml = ''
        childrenxml = ''
        
        for children in self.children:
            if children.multiple:
                childrenxml += children.toxml()
            else:
                childxml += children.toxml()
            
        chxmlstr += childxml
        chxmlstr += childrenxml
            
        for link in self.links:
            chxmlstr += link.toxml()
            
        for component_reference in self.component_references:
            chxmlstr += component_reference.toxml()
            
        for attachment in self.attachments:
            chxmlstr += attachment.toxml()
            
        for event_port in self.event_ports:
            chxmlstr += event_port.toxml()
            
        for exposure in self.exposures:
            chxmlstr += exposure.toxml()
            
        for requirement in self.requirements:
            chxmlstr += requirement.toxml()
            
        for path in self.paths:
            chxmlstr += path.toxml()
            
        for text in self.texts:
            chxmlstr += text.toxml()

        chxmlstr += self.dynamics.toxml()
        chxmlstr += self.structure.toxml()
        chxmlstr += self.simulation.toxml()
            
        if chxmlstr:
            xmlstr += '>' + chxmlstr + '</ComponentType>'
        else:
            xmlstr += '/>'

        return xmlstr

class Component(LEMSBase):
    """
    Stores a component instantiation.
    """

    def __init__(self, id_, type_, **params):
        """
        Constructor.

        See instance variable documentation for more details on parameters.
        """

        self.id = id_
        """ ID of the component.
        @type: str """

        self.type = type_
        """ Type of the component.
        @type: str """

        self.parameters = dict()
        """ Dictionary of parameter values.
        @type: str """
        for key in params.keys():
            self.parameters[key] = params[key]

        self.children = list()
        """ List of child components.
        @type: list(lems.model.component.Component) """
        
        self.parent_id = None
        """ Optional id of parent
        @type: str """
        

    def __str__(self):
        return 'Component, id: {0}, type: {1},\n   parameters: {2}\n   parent: {3}\n'.format(self.id, self.type, self.parameters, self.parent_id)
    
    def __repr__(self):
        return self.__str__()

    def set_parameter(self, parameter, value):
        """
        Set a parameter.

        @param parameter: Parameter to be set.
        @type parameter: str

        @param value: Value to be set to.
        @type value: str
        """

        self.parameters[parameter] = value

    def add_child(self, child):
        """
        Adds a child component.

        @param child: Child component to be added.
        @type child: lems.model.component.Component
        """

        self.children.append(child)

    def add(self, child):
        """
        Adds a typed child object to the component.

        @param child: Child object to be added.
        """

        if isinstance(child, Component):
            self.add_child(child)
        else:
            raise ModelError('Unsupported child element')
        
    def set_parent_id(self, parent_id):
        """
        Sets the id of the parent Component
        
        @param parent_id: id of the parent Component
        @type parent_id: str
        """
        
        self.parent_id = parent_id
        
        
    def toxml(self):
        """
        Exports this object into a LEMS XML object
        """

        xmlstr = '<Component id="{0}" type="{1}"'.format(self.id, self.type)

        for (k, v) in self.parameters.items():
            xmlstr += ' {0}="{1}"'.format(k, v)

        if self.children:
            xmlstr += '>'
            for child in self.children:
                xmlstr += child.toxml()
            xmlstr += '</Component>'
        else:
            xmlstr += '/>'

        return xmlstr
    

class FatComponent(Fat):
    """
    Stores a resolved component.
    """

    def __init__(self, id_, type_):
        """
        Constructor.

        See instance variable documentation for more details on parameters.
        """

        Fat.__init__(self)

        self.id = id_
        """ ID of the component.
        @type: str """

        self.type = type_
        """ Type of the component.
        @type: str """

        self.child_components = list()
        """ List of child components.
        @type: lems.model.component.FatComponent """
        
        self.parent_id = None
        """ Optional id of parent
        @type: str """
        

    def __str__(self):
        return 'FatComponent, id: {0}, type: {1}, parent:{2}'.format(self.id, self.type, self.parent_id)+\
          (', num children: {0}'.format(len(self.child_components)) if len(self.child_components)>0 else '')
        

    def add_child_component(self, child_component):
        """
        Adds a child component to this fat component.

        @param child_component: Child component to be added.
        @type child_component: lems.model.component.FatComponent
        """

        self.child_components.append(child_component)

    def add(self, child):
        """
        Adds a typed child object to the component type.

        @param child: Child object to be added.
        """

        if isinstance(child, FatComponent):
            self.add_child_component(child)
        else:
            Fat.add(self, child)
            
    def set_parent_id(self, parent_id):
        """
        Sets the id of the parent Component
        
        @param parent_id: id of the parent Component
        @type parent_id: str
        """
        
        self.parent_id = parent_id
