# Supplementary material for: LEMS: a language for expressing complex biological models in concise and hierarchical form and its use in underpinning NeuroML 2
Source: Front Neuroinform. 2014 Sep 25;8:79. doi: 10.3389/fninf.2014.00079 (PMC4174883; doi:10.3389/fninf.2014.00079)
Supplement: Supplementary file 1 [file SupplementaryMaterial1.ZIP › lems/model/model.py]

"""
Model storage.

@author: Gautham Ganapathy
@organization: LEMS (http://neuroml.org/lems/, https://github.com/organizations/LEMS)
@contact: gautham@lisphacker.org
"""

import os
from os.path import dirname

from lems.base.base import LEMSBase
from lems.base.util import merge_maps, merge_lists
from lems.base.map import Map
from lems.parser.LEMS import LEMSFileParser
from lems.base.errors import ModelError
from lems.base.errors import SimBuildError

from lems.model.fundamental import Dimension,Unit
from lems.model.component import Constant,ComponentType,Component,FatComponent
from lems.model.simulation import Run,Record,DataDisplay,DataWriter
from lems.model.structure import With,EventConnection,ChildInstance,MultiInstantiate

import xml.dom.minidom as minidom

import logging

logging.basicConfig(level=logging.DEBUG)

class Model(LEMSBase):
    """
    Stores a model.
    """
    target_lems_version = '0.7.3'
    branch = 'development'
    schema_location = 'https://raw.github.com/LEMS/LEMS/{0}/Schemas/LEMS/LEMS_v{1}.xsd'.format(branch, target_lems_version)
    #schema_location = '/home/padraig/LEMS/Schemas/LEMS/LEMS_v%s.xsd'%target_lems_version
    
    debug = False
    
    def __init__(self, include_includes='True'):
        """
        Constructor.
        """
        
        self.targets = list()
        """ List of targets to be run on startup.
        @type: list(str) """
        
        self.dimensions = Map()
        """ Dictionary of dimensions defined in the model.
        @type: dict(str -> lems.model.fundamental.Dimension """
        
        self.units = Map()
        """ Map of units defined in the model.
        @type: dict(str -> lems.model.fundamental.Unit """
        
        self.component_types = Map()
        """ Map of component types defined in the model.
        @type: dict(str -> lems.model.component.ComponentType) """
        
        self.components = Map()
        """ Map of root components defined in the model.
        @type: dict(str -> lems.model.component.Component) """

        self.fat_components = Map()
        """ Map of root fattened components defined in the model.
        @type: dict(str -> lems.model.component.FatComponent) """

        self.constants = Map()
        """ Map of constants in this component type.
        @type: dict(str -> lems.model.component.Constant) """

        self.include_directories = []
        """ List of include directories to search for included LEMS files.
        @type: list(str) """
        
        self.included_files = []
        """ List of files already included.
        @type: list(str) """
        
        self.description = None
        """ Short description of contents of LEMS file
        @type: str """
        
        self.include_includes = include_includes
        """ Whether to include LEMS definitions in <Include> elements
        @type: boolean """

    def add_target(self, target):
        """
        Adds a simulation target to the model.

        @param target: Name of the component to be added as a
        simulation target.
        @type target: str
        """
        
        self.targets.append(target)
        
    def add_dimension(self, dimension):
        """
        Adds a dimension to the model.

        @param dimension: Dimension to be added.
        @type dimension: lems.model.fundamental.Dimension
        """

        self.dimensions[dimension.name] = dimension

    def add_unit(self, unit):
        """
        Adds a unit to the model.

        @param unit: Unit to be added.
        @type unit: lems.model.fundamental.Unit
        """

        self.units[unit.symbol] = unit

    def add_component_type(self, component_type):
        """
        Adds a component type to the model.

        @param component_type: Component type to be added.
        @type component_type: lems.model.fundamental.ComponentType
        """

        self.component_types[component_type.name] = component_type

    def add_component(self, component):
        """
        Adds a component to the model.

        @param component: Component to be added.
        @type component: lems.model.fundamental.Component
        """

        self.components[component.id] = component

    def add_fat_component(self, fat_component):
        """
        Adds a fattened component to the model.

        @param fat_component: Fattened component to be added.
        @type fat_component: lems.model.fundamental.Fat_component
        """

        self.fat_components[fat_component.id] = fat_component

    def add_constant(self, constant):
        """
        Adds a paramter to the model.

        @param constant: Constant to be added.
        @type constant: lems.model.component.Constant
        """

        self.constants[constant.name] = constant

    def add(self, child):
        """
        Adds a typed child object to the model.

        @param child: Child object to be added.
        """

        if isinstance(child, Dimension):
            self.add_dimension(child)
        elif isinstance(child, Unit):
            self.add_unit(child)
        elif isinstance(child, ComponentType):
            self.add_component_type(child)
        elif isinstance(child, Component):
            self.add_component(child)
        elif isinstance(child, FatComponent):
            self.add_fat_component(child)
        elif isinstance(child, Constant):
            self.add_constant(child)
        else:
            raise ModelError('Unsupported child element')

    def add_include_directory(self, path):
        """
        Adds a directory to the include file search path.

        @param path: Directory to be added.
        @type path: str
        """
        
        self.include_directories.append(path)

    def include_file(self, path, include_dirs = []):
        """
        Includes a file into the current model.

        @param path: Path to the file to be included.
        @type path: str

        @param include_dirs: Optional alternate include search path.
        @type include_dirs: list(str)
        """
        if self.include_includes:
            if self.debug: print("------------------                   Including a file: %s"%path)
            inc_dirs = include_dirs if include_dirs else self.include_dirs

            parser = LEMSFileParser(self, inc_dirs, self.include_includes)
            if os.access(path, os.F_OK):
                if not path in self.included_files:
                    parser.parse(open(path).read()) 
                    self.included_files.append(path)
                    return
                else:
                    if self.debug: print("Already included: %s"%path)
                    return
            else:
                for inc_dir in inc_dirs:
                    new_path = (inc_dir + '/' + path)
                    if os.access(new_path, os.F_OK):
                        if not new_path in self.included_files:
                            parser.parse(open(new_path).read())
                            self.included_files.append(new_path)
                            return
                        else:
                            if self.debug: print("Already included: %s"%path)
                            return
            raise Exception('Unable to open ' + path)
            
    def import_from_file(self, filepath):
        """
        Import a model from a file.

        @param filepath: File to be imported.
        @type filepath: str
        """
        
        inc_dirs = self.include_directories[:]
        inc_dirs.append(dirname(filepath))
                        
        parser = LEMSFileParser(self, inc_dirs, self.include_includes)
        with open(filepath) as f:
            parser.parse(f.read())
        
    def export_to_file(self, filepath, level_prefix = '  '):
        """
        Exports this model to a file.

        @param filepath: File to be exported to.
        @type filepath: str
        """
        namespaces = 'xmlns="http://www.neuroml.org/lems/%s" ' + \
                     'xmlns:xsi="http://www.w3.org/2001/XMLSchema-instance" ' + \
                     'xsi:schemaLocation="http://www.neuroml.org/lems/%s %s"'

        namespaces = namespaces%(self.target_lems_version,self.target_lems_version,self.schema_location)

        xmlstr = '<Lems %s>'%namespaces

        for target in self.targets:
            xmlstr += '<Target component="{0}"/>'.format(target)

        for dimension in self.dimensions:
            xmlstr += dimension.toxml()
            
        for unit in self.units:
            xmlstr += unit.toxml()
            
        for constant in self.constants:
            xmlstr += constant.toxml()
            
        for component_type in self.component_types:
            xmlstr += component_type.toxml()
            
        for component in self.components:
            xmlstr += component.toxml()
            
        xmlstr += '</Lems>'

        xmlstr = minidom.parseString(xmlstr).toprettyxml(level_prefix, '\n',)

        with open(filepath, 'w') as f:
            f.write(xmlstr)

    def resolve(self):
        """
        Resolves references in this model.
        """

        model = self.copy()
        
        for ct in model.component_types:
            model.resolve_component_type(ct)

        for c in model.components:
            if c.id not in model.fat_components:
                model.add(model.fatten_component(c))

        for c in ct.constants:
            c2 = c.copy()
            c2.numeric_value = model.get_numeric_value(c2.value, c2.dimension)
            model.add(c2)
            
        return model

    def resolve_component_type(self, component_type):
        """
        Resolves references in the specified component type.

        @param component_type: Component type to be resolved.
        @type component_type: lems.model.component.ComponentType
        """
        
        # Resolve component type from base types if present.
        if component_type.extends:
            try:
                base_ct = self.component_types[component_type.extends]
            except:
                raise ModelError("Component type '{0}' trying to extend unknown component type '{1}'",
                                 component_type.name, component_type.extends)

            self.resolve_component_type(base_ct)
            self.merge_component_types(component_type, base_ct)
            component_type.types = set.union(component_type.types, base_ct.types)
            component_type.extends = None

    def merge_component_types(self, ct, base_ct):
        """
        Merge various maps in the given component type from a base 
        component type.

        @param ct: Component type to be resolved.
        @type ct: lems.model.component.ComponentType

        @param base_ct: Component type to be resolved.
        @type base_ct: lems.model.component.ComponentType
        """

        #merge_maps(ct.parameters, base_ct.parameters)
        for parameter in base_ct.parameters:
            if parameter.name in ct.parameters:
                p = ct.parameters[parameter.name]
                basep = base_ct.parameters[parameter.name]
                if p.fixed:
                    p.value = p.fixed_value
                    p.dimension = basep.dimension
            else:
                ct.parameters[parameter.name] = base_ct.parameters[parameter.name]
            
        merge_maps(ct.derived_parameters, base_ct.derived_parameters)
        merge_maps(ct.constants, base_ct.constants)
        merge_maps(ct.exposures, base_ct.exposures)
        merge_maps(ct.requirements, base_ct.requirements)
        merge_maps(ct.children, base_ct.children)
        merge_maps(ct.texts, base_ct.texts)
        merge_maps(ct.links, base_ct.links)
        merge_maps(ct.paths, base_ct.paths)
        merge_maps(ct.event_ports, base_ct.event_ports)
        merge_maps(ct.component_references, base_ct.component_references)
        merge_maps(ct.attachments, base_ct.attachments)

        merge_maps(ct.dynamics.state_variables, base_ct.dynamics.state_variables)
        merge_maps(ct.dynamics.derived_variables, base_ct.dynamics.derived_variables)
        merge_maps(ct.dynamics.conditional_derived_variables, base_ct.dynamics.conditional_derived_variables)
        merge_maps(ct.dynamics.time_derivatives, base_ct.dynamics.time_derivatives)
        
        #merge_lists(ct.dynamics.event_handlers, base_ct.dynamics.event_handlers)
        
        merge_maps(ct.dynamics.kinetic_schemes, base_ct.dynamics.kinetic_schemes)

        merge_lists(ct.structure.event_connections, base_ct.structure.event_connections)
        merge_lists(ct.structure.child_instances, base_ct.structure.child_instances)
        merge_lists(ct.structure.multi_instantiates, base_ct.structure.multi_instantiates)

        merge_maps(ct.simulation.runs, base_ct.simulation.runs)
        merge_maps(ct.simulation.records, base_ct.simulation.records)
        merge_maps(ct.simulation.data_displays, base_ct.simulation.data_displays)
        merge_maps(ct.simulation.data_writers, base_ct.simulation.data_writers)

    def fatten_component(self, c):
        """
        Fatten a component but resolving all references into the corresponding component type.

        @param c: Lean component to be fattened.
        @type c: lems.model.component.Component

        @return: Fattened component.
        @rtype: lems.model.component.FatComponent
        """
        if self.debug: print("Fattening %s"%c.id) 
        try:
            ct = self.component_types[c.type]
        except:
            raise ModelError("Unable to resolve type '{0}' for component '{1}'; existing: {2}",
                             c.type, c.id, self.component_types.keys())
        
        fc = FatComponent(c.id, c.type)
        if c.parent_id: fc.set_parent_id(c.parent_id)

        ### Resolve parameters
        for parameter in ct.parameters:
            if parameter.name in c.parameters:
                p = parameter.copy()
                p.value = c.parameters[parameter.name]
                p.numeric_value = self.get_numeric_value(p.value, p.dimension)
                fc.add_parameter(p)
            elif parameter.fixed:
                p = parameter.copy()
                p.numeric_value = self.get_numeric_value(p.value, p.dimension)
                fc.add_parameter(p)
            else:
                raise ModelError("Parameter '{0}' not initialized for component '{1}'",
                                 parameter.name, c.id)

        ### Resolve derived_parameters
        for derived_parameter in ct.derived_parameters:
            derived_parameter2 = derived_parameter.copy()
            #derived_parameter2.numeric_value = self.get_numeric_value(constant2.value, constant2.dimension)
            fc.add(derived_parameter2)
            
        ### Resolve constants
        for constant in ct.constants:
            constant2 = constant.copy()
            constant2.numeric_value = self.get_numeric_value(constant2.value, constant2.dimension)
            fc.add(constant2)

        ### Resolve texts
        for text in ct.texts:
            t = text.copy()
            t.value = c.parameters[text.name] if text.name in c.parameters else ''
            fc.add(t)
                
        ### Resolve texts
        for link in ct.links:
            if link.name in c.parameters:
                l = link.copy()
                l.value = c.parameters[link.name]
                fc.add(l)
            else:
                raise ModelError("Link parameter '{0}' not initialized for component '{1}'",
                                 link.name, c.id)
                
        ### Resolve paths
        for path in ct.paths:
            if path.name in c.parameters:
                p = path.copy()
                p.value = c.parameters[path.name]
                fc.add(p)
            else:
                raise ModelError("Path parameter '{0}' not initialized for component '{1}'",
                                 path.name, c.id)

        ### Resolve component references.
        for cref in ct.component_references:
            if cref.name in c.parameters:
                cref2 = cref.copy()
                cid = c.parameters[cref.name]

                if cid not in self.fat_components:
                    self.add(self.fatten_component(self.components[cid]))

                cref2.referenced_component = self.fat_components[cid]
                fc.add(cref2)
            else:
                raise ModelError("Component reference '{0}' not initialized for component '{1}'",
                                 cref.name, c.id)
            
        merge_maps(fc.exposures, ct.exposures)
        merge_maps(fc.requirements, ct.requirements)
        merge_maps(fc.children, ct.children)
        merge_maps(fc.texts, ct.texts)
        merge_maps(fc.links, ct.links)
        merge_maps(fc.paths, ct.paths)
        merge_maps(fc.event_ports, ct.event_ports)
        merge_maps(fc.attachments, ct.attachments)

        fc.dynamics = ct.dynamics.copy()
        if len(fc.dynamics.regimes) != 0:
            fc.dynamics.clear()
               
        self.resolve_structure(fc, ct)
        self.resolve_simulation(fc, ct)

        fc.types = ct.types

        ### Resolve children
        for child in c.children:
            fc.add(self.fatten_component(child))

        return fc
    
    
    def get_parent_component(self, fc):
        """
        TODO: Replace with more efficient way to do this...
        """
        if self.debug: print("Looking for parent of %s (%s)"%(fc.id, fc.parent_id)) 
        parent_comp = None
        for comp in self.components.values():
            if self.debug: print(" - Checking "+comp.id) 
            for child in comp.children:
                if parent_comp == None:
                    if child.id == fc.id and comp.id == fc.parent_id:
                        if self.debug: print("1) It is "+comp.id) 
                        parent_comp = comp
                    else:
                        for child2 in child.children:
                            if self.debug: print("    - Checking child: %s, %s"%(child.id,child2.id)) 
                            if parent_comp == None and child2.id == fc.id and child.id == fc.parent_id:
                                if self.debug: print("2) It is "+child.id) 
                                parent_comp = child
                                break
                            else:
                                if self.debug: print("No..."   )
        return parent_comp
                        


    def resolve_structure(self, fc, ct):
        """
        Resolve structure specifications.
        """
        if self.debug: print("++++++++ Resolving structure of (%s) with %s"%(fc, ct))
        for w in ct.structure.withs:
            try:
                if w.instance == 'parent' or w.instance == 'this':
                    w2 = With(w.instance, w.as_)
                else:
                    w2 = With(fc.paths[w.instance].value,
                              w.as_)
            except:
                raise ModelError("Unable to resolve With parameters for "
                                 "'{0}' in component '{1}'",
                                 w.as_, fc.id)
            fc.structure.add(w2)
            
        for fe in ct.structure.for_eachs:
            fc.structure.add_for_each(fe)
            
        for ev in ct.structure.event_connections:
            try:
                
                from_inst = fc.structure.withs[ev.from_].instance
                to_inst = fc.structure.withs[ev.to].instance
                
                if self.debug: print("EC..: "+from_inst+" to "+to_inst+ " in "+str(fc.paths))
                
                if len(fc.texts) > 0 or len(fc.paths) > 0:
                    
                    source_port = fc.texts[ev.source_port].value if ev.source_port and len(ev.source_port)>0 and ev.source_port in fc.texts else None
                    target_port = fc.texts[ev.target_port].value if ev.target_port and len(ev.target_port)>0 and ev.target_port in fc.texts else None
                    
                    if self.debug: print("sp: %s"%source_port)
                    if self.debug: print("tp: %s"%target_port)

                    receiver = None

                    # TODO: Get more efficient way to find parent comp
                    if '../' in ev.receiver:
                        receiver_id = None
                        parent_attr = ev.receiver[3:]
                        if self.debug: print("Finding %s in the parent of: %s (%i)"%(parent_attr, fc, id(fc)))
                        
                        for comp in self.components.values():
                            if self.debug: print(" - Checking %s (%i)" %(comp.id,id(comp))) 
                            for child in comp.children:
                                if self.debug: print("    - Checking %s (%i)" %(child.id,id(child))) 
                                for child2 in child.children:
                                    if child2.id == fc.id and child2.type == fc.type and child.id == fc.parent_id:
                                        if self.debug: print("    - Got it?: %s (%i), child: %s"%(child.id, id(child), child2))
                                        receiver_id = child.parameters[parent_attr]
                                        if self.debug: print("Got it: "+receiver_id)
                                        break

                        if receiver_id is not None:            
                            for comp in self.fat_components:
                                if comp.id == receiver_id:
                                        receiver = comp
                                        if self.debug: print("receiver is: %s"%receiver)

                    if self.debug: print("rec1: %s"%receiver)
                    if not receiver:
                        receiver = fc.component_references[ev.receiver].referenced_component if ev.receiver else None
                    receiver_container = fc.texts[ev.receiver_container].value if (fc.texts and ev.receiver_container) else ''

                    if self.debug: print("rec2: %s"%receiver)
                    if len(receiver_container)==0:
                        # TODO: remove this hard coded check!
                        receiver_container = 'synapses'

                else:
                    #if from_inst == 'parent':
                        #par = fc.component_references[ev.receiver]
                    
                    if self.debug: 
                        print("+++++++++++++++++++")
                        print(ev.toxml())
                        print(ev.source_port)
                        print(fc)
                    source_port = ev.source_port
                    target_port = ev.target_port
                    receiver = None
                    receiver_container = None
                    
                ev2 = EventConnection(from_inst,
                                      to_inst,
                                      source_port,
                                      target_port,
                                      receiver,
                                      receiver_container)
                if self.debug: 
                    print("Created EC: "+ev2.toxml())
                    print(receiver)
                    print(receiver_container)
            except:
                logging.exception("Something awful happened!")
                raise ModelError("Unable to resolve event connection parameters in component '{0}'",fc)
            fc.structure.add(ev2)
                
        for ch in ct.structure.child_instances:
            try:
                if self.debug: print(ch.toxml())
                if '../' in ch.component:
                    parent = self.get_parent_component(fc)
                    if self.debug: print("Parent: %s"%parent)
                    comp_ref = ch.component[3:]
                    if self.debug: print("comp_ref: %s"%comp_ref)
                    comp_id = parent.parameters[comp_ref]
                    comp = self.fat_components[comp_id]
                    ch2 = ChildInstance(ch.component, comp)
                else:    
                    ref_comp = fc.component_references[ch.component].referenced_component
                    ch2 = ChildInstance(ch.component, ref_comp)
            except Exception as e:
                if self.debug: print(e)
                raise ModelError("Unable to resolve child instance parameters for "
                                 "'{0}' in component '{1}'",
                                 ch.component, fc.id)
            fc.structure.add(ch2)

        for mi in ct.structure.multi_instantiates:
            try:
                mi2 = MultiInstantiate(fc.component_references[mi.component].referenced_component,
                                       int(fc.parameters[mi.number].numeric_value))
            except:
                raise ModelError("Unable to resolve multi-instantiate parameters for "
                                 "'{0}' in component '{1}'",
                                 mi.component, fc)
            fc.structure.add(mi2)

    def resolve_simulation(self, fc, ct):
        """
        Resolve simulation specifications.
        """

        for run in ct.simulation.runs:
            try:
                run2 = Run(fc.component_references[run.component].referenced_component,
                           run.variable,
                           fc.parameters[run.increment].numeric_value,
                           fc.parameters[run.total].numeric_value)
            except:
                raise ModelError("Unable to resolve simulation run parameters in component '{0}'",
                                 fc.id)
            fc.simulation.add(run2)

        for record in ct.simulation.records:
            try:
                record2 = Record(fc.paths[record.quantity].value,
                                 fc.parameters[record.scale].numeric_value if record.scale else 1,
                                 fc.texts[record.color].value if record.color else '#000000')
            except:
                raise ModelError("Unable to resolve simulation record parameters in component '{0}'",
                                 fc.id)
            fc.simulation.add(record2)

        for dd in ct.simulation.data_displays:
            try:
                dd2 = DataDisplay(fc.texts[dd.title].value,
                                  '')
                if 'timeScale' in fc.parameters:
                    dd2.timeScale = fc.parameters['timeScale'].numeric_value
            except:
                raise ModelError("Unable to resolve simulation display parameters in component '{0}'",
                                 fc.id)
            fc.simulation.add(dd2)
                
        for dw in ct.simulation.data_writers:
            try:
                path = '.'
                if fc.texts[dw.path] and fc.texts[dw.path].value:
                    path = fc.texts[dw.path].value
                
                dw2 = DataWriter(path,
                                 fc.texts[dw.file_name].value)
            except:
                raise ModelError("Unable to resolve simulation writer parameters in component '{0}'",
                                 fc.id)
            fc.simulation.add(dw2)
                
            
    def get_numeric_value(self, value_str, dimension = None):
        """
        Get the numeric value for a parameter value specification.

        @param value_str: Value string
        @type value_str: str

        @param dimension: Dimension of the value
        @type dimension: str
        """

        n = None
        i = len(value_str)
        while n is None:
            try:
                part = value_str[0:i]
                nn = float(part)
                n = nn
                s = value_str[i:]
            except ValueError:
                i = i-1


        number = n
        sym = s

        numeric_value = None

        if sym == '':
            numeric_value = number
        else:
            if sym in self.units:
                unit = self.units[sym]
                if dimension:
                    if dimension != unit.dimension and dimension != '*':
                        raise SimBuildError("Unit symbol '{0}' cannot "
                                            "be used for dimension '{1}'",
                                            sym, dimension)
                else:
                    dimension = unit.dimension

                numeric_value = (number * (10 ** unit.power) * unit.scale) + unit.offset
            else:
                raise SimBuildError("Unknown unit symbol '{0}'. Known: {1}",
                                    sym, self.units)
                                    
        #print("Have converted %s to value: %s, dimension %s"%(value_str, numeric_value, dimension))                            
        return numeric_value
