# Supplementary material for: LEMS: a language for expressing complex biological models in concise and hierarchical form and its use in underpinning NeuroML 2
Source: Front Neuroinform. 2014 Sep 25;8:79. doi: 10.3389/fninf.2014.00079 (PMC4174883; doi:10.3389/fninf.2014.00079)
Supplement: Supplementary file 1 [file SupplementaryMaterial1.ZIP › lems/sim/sim.py]

"""
Simulation.

@author: Gautham Ganapathy
@organization: LEMS (http://neuroml.org/lems/, https://github.com/organizations/LEMS)
@contact: gautham@lisphacker.org
"""

from lems.base.base import LEMSBase
from lems.base.errors import SimError

import heapq

class Simulation(LEMSBase):
    """
    Simulation class.
    """
    debug = False

    def __init__(self):
        """
        Constructor.
        """

        self.runnables = {}
        """ Dictionary of runnable components in this simulation.
        @type: dict(string -> lems.sim.runnable.Runnable) """

        self.run_queue = []
        """ Priority of pairs of (time-to-next run, runnable).
        @type: list((Integer, lems.sim.runnable.Runnable)) """

        self.event_queue = []
        """ List of posted events.
        @type: list(lems.sim.sim.Event) """

    def add_runnable(self, runnable):
        """
        Adds a runnable component to the list of runnable components in
        this simulation.

        @param runnable: A runnable component
        @type runnable: lems.sim.runnable.Runnable
        """

        if runnable.id in self.runnables:
            raise SimError('Duplicate runnable component {0}'.format(runnable.id))

        self.runnables[runnable.id] = runnable

    def init_run(self):
        self.current_time = 0
        for id in self.runnables:
            self.runnables[id].do_startup()
            heapq.heappush(self.run_queue, (0, self.runnables[id]))

    def step(self):
        current_time = self.current_time

        if self.run_queue == []:
            return False

        (current_time, runnable) = heapq.heappop(self.run_queue)
        time = current_time
        while time == current_time:
            next_time = current_time + runnable.single_step(\
                runnable.time_step)

            if next_time > current_time:
                heapq.heappush(self.run_queue, (next_time, runnable))

            if self.run_queue == []:
                break
            (time, runnable) = heapq.heappop(self.run_queue)

            if time > current_time:
                heapq.heappush(self.run_queue, (time, runnable))

        self.current_time = current_time

        if self.run_queue == []:
            return False
        else:
            return True

    def run(self):
        """
        Runs the simulation.
        """

        self.init_run()
        if self.debug: self.dump("AfterInit: ")
        #print("++++++++++++++++ Time: %f"%self.current_time)
        while self.step():
            #self.dump("Time: %f"%self.current_time)
            #print("++++++++++++++++ Time: %f"%self.current_time)
            pass

    def push_state(self):
        for id in self.runnables:
            self.runnables[id].push_state()

    def pop_state(self):
        for id in self.runnables:
            self.runnables[id].pop_state()

    def enable_plasticity(self):
        for id in self.runnables:
            self.runnables[id].plastic = True

    def disable_plasticity(self):
        for id in self.runnables:
            self.runnables[id].plastic = False

    def dump_runnable(self, runnable, prefix = '.'):
        r = runnable
        print('{0}...............  {1} ({2})'.format(prefix, r.id, r.component.type))
        print(prefix+str(r))
        ignores = ["Display", "Line", "OutputColumn", "OutputFile", "Simulation"]
        verbose = r.component.type not in ignores
        if verbose:
            if r.instance_variables:
                print('{0}    Instance variables'.format(prefix))
                for vn in r.instance_variables:
                    print('{0}      {1} = {2}'.format(prefix, vn, r.__dict__[vn]))
            if r.derived_variables:
                print('{0}    Derived variables'.format(prefix))
                for vn in r.derived_variables:
                    print('{0}      {1} = {2}'.format(prefix, vn, r.__dict__[vn]))
                
        if verbose:
            keys = list(r.__dict__.keys())
            keys.sort()
            print('{0}    Keys for {1}'.format(prefix, r.id))
            for k in keys:
                key_str = str(r.__dict__[k])
                if len(key_str) > 0 and not key_str == "[]" and not key_str == "{}":
                    print('{0}       {1} -> {2}'.format(prefix, k, key_str))
                    
        if r.array:
            for c in r.array:
                self.dump_runnable(c, prefix + '    .')
        if r.uchildren:
            for cn in r.uchildren:
                self.dump_runnable(r.uchildren[cn], prefix + '    .')

    def dump(self, prefix=''):
        print('Runnables:')
        for id in self.runnables:
            self.dump_runnable(self.runnables[id], prefix)

class Event:
    """
    Stores data associated with an event.
    """

    def __init__(self, from_id, to_id):
        self.from_id = from_id
        """ ID of the source runnable for this event.
        @type: Integer """

        self.to_id = to_id
        """ ID of the destination runnable for this event.
        @type: Integer """
