# Supplementary material for: LEMS: a language for expressing complex biological models in concise and hierarchical form and its use in underpinning NeuroML 2
Source: Front Neuroinform. 2014 Sep 25;8:79. doi: 10.3389/fninf.2014.00079 (PMC4174883; doi:10.3389/fninf.2014.00079)
Supplement: Supplementary file 1 [file SupplementaryMaterial1.ZIP › lems/base/map.py]

"""
Map class.

@author: Gautham Ganapathy
@organization: LEMS (http://neuroml.org/lems/, https://github.com/organizations/LEMS)
@contact: gautham@lisphacker.org
"""

from lems.base.base import LEMSBase

class Map(dict, LEMSBase):
    """
    Map class.

    Same as dict, but iterates over values.
    """
    
    def __init__(self, *params, **key_params):
        """
        Constructor.
        """
        
        dict.__init__(self, *params, **key_params)

    def __iter__(self):
        """
        Returns an iterator.
        """
        
        return iter(self.values())
