# Supplementary material for: LEMS: a language for expressing complex biological models in concise and hierarchical form and its use in underpinning NeuroML 2
Source: Front Neuroinform. 2014 Sep 25;8:79. doi: 10.3389/fninf.2014.00079 (PMC4174883; doi:10.3389/fninf.2014.00079)
Supplement: Supplementary file 1 [file SupplementaryMaterial1.ZIP › lems/base/stack.py]

"""
Stack class.

@author: Gautham Ganapathy
@organization: LEMS (http://neuroml.org/lems/, https://github.com/organizations/LEMS)
@contact: gautham@lisphacker.org
"""

from lems.base.base import LEMSBase
from lems.base.errors import StackError

class Stack(LEMSBase):
    """
    Basic stack implementation.
    """

    def __init__(self):
        """
        Constructor.
        """

        self.stack = []
        """ List used to store the stack contents.
        @type: list """

    def push(self, val):
        """
        Pushed a value onto the stack.

        @param val: Value to be pushed.
        @type val: *
        """

        self.stack = [val] + self.stack

    def pop(self):
        """
        Pops a value off the top of the stack.

        @return: Value popped off the stack.
        @rtype: *

        @raise StackError: Raised when there is a stack underflow.
        """

        if self.stack:
            val = self.stack[0]
            self.stack = self.stack[1:]
            return val
        else:
            raise StackError('Stack empty')

    def top(self):
        """
        Returns the value off the top of the stack without popping.

        @return: Value on the top of the stack.
        @rtype: *

        @raise StackError: Raised when there is a stack underflow.
        """

        if self.stack:
            return self.stack[0]
        else:
            raise StackError('Stack empty')

    def is_empty(self):
        """
        Checks if the stack is empty.

        @return: True if the stack is empty, otherwise False.
        @rtype: Boolean
        """

        return self.stack == []

    def __str__(self):
        """
        Returns a string representation of the stack.

        @note: This assumes that the stack contents are capable of generating
        string representations.
        """

        if len(self.stack) == 0:
            s = '[]'
        else:
            s = '[' + str(self.stack[0])
            for i in range(1, len(self.stack)):
                s += ', ' + str(self.stack[i])
            s += ']'
        return s

    def __repr__(self):
        return self.__str__()
