# Supplementary material for: LEMS: a language for expressing complex biological models in concise and hierarchical form and its use in underpinning NeuroML 2
Source: Front Neuroinform. 2014 Sep 25;8:79. doi: 10.3389/fninf.2014.00079 (PMC4174883; doi:10.3389/fninf.2014.00079)
Supplement: Supplementary file 1 [file SupplementaryMaterial1.ZIP › NeuroMLCoreCompTypes.xml]

<Lems xmlns="http://www.neuroml.org/lems/0.7.1"
      xmlns:xsi="http://www.w3.org/2001/XMLSchema-instance"
      xsi:schemaLocation="http://www.neuroml.org/lems/0.7.1 ../../LEMS/Schemas/LEMS/LEMS_v0.7.1.xsd">

    <!-- A number of common component types for use in NeuroML 2 documents  -->

    <!-- Including standard unit definitions for NeuroML v2.0 -->
    <Include file="NeuroMLCoreDimensions.xml"/>

    <!-- Potentially needed for any NeuroML 2 file...-->
    <ComponentType name="notes" description="Human readable notes on a Component">
    </ComponentType>
    
    
    <ComponentType name="annotation" description="Annotation...">
        <Child name="property" type="property"/>
        <Child name="rdf:RDF" type="rdf_RDF"/>
        <Dynamics/>
    </ComponentType>
    
    
    <ComponentType name="property" description="Property in Annotation...">
        <Text name="tag"/>
        <Text name="value"/>
        <Dynamics/>
    </ComponentType>
    

    <ComponentType name="rdf_RDF" description="Work in progress...">
        <Child name="rdf:Description" type="rdf_Description"/>
        <Text name="xmlns:rdf"/>
        <Dynamics/>
    </ComponentType>
    

    <ComponentType name="rdf_Description" description="Work in progress...">
        
        <Child name="bqbiol:encodes" type="bqbiol_encodes"/>
        <Child name="bqbiol:hasPart" type="bqbiol_hasPart"/>
        <Child name="bqbiol:hasProperty" type="bqbiol_hasProperty"/>
        <Child name="bqbiol:hasVersion" type="bqbiol_hasVersion"/>
        <Child name="bqbiol:is" type="bqbiol_is"/>
        <Child name="bqbiol:isDescribedBy" type="bqbiol_isDescribedBy"/>
        <Child name="bqbiol:isEncodedBy" type="bqbiol_isEncodedBy"/>
        <Child name="bqbiol:isHomologTo" type="bqbiol_isHomologTo"/>
        <Child name="bqbiol:isPartOf" type="bqbiol_isPartOf"/>
        <Child name="bqbiol:isPropertyOf" type="bqbiol_isPropertyOf"/>
        <Child name="bqbiol:isVersionOf" type="bqbiol_isVersionOf"/>
        <Child name="bqbiol:occursIn" type="bqbiol_occursIn"/>
        <Child name="bqbiol:hasTaxon" type="bqbiol_hasTaxon"/>
        <Child name="bqmodel:is" type="bqmodel_is"/>
        <Child name="bqmodel:isDescribedBy" type="bqmodel_isDescribedBy"/>
        <Child name="bqmodel:isDerivedFrom" type="bqmodel_isDerivedFrom"/>
        <Text name="rdf:about"/>
        <Dynamics/>
    </ComponentType>


    <ComponentType name="baseBqbiol" description="Work in progress...">
        <Child name="rdf:Bag" type="rdf_Bag"/>
        <Dynamics/>
    </ComponentType>
    
    
    <ComponentType name="bqbiol_encodes" description="See http://co.mbine.org/standards/qualifiers" extends="baseBqbiol"/>
    
    <ComponentType name="bqbiol_hasPart" description="See http://co.mbine.org/standards/qualifiers" extends="baseBqbiol"/>
    
    <ComponentType name="bqbiol_hasProperty" description="See http://co.mbine.org/standards/qualifiers" extends="baseBqbiol"/>
    
    <ComponentType name="bqbiol_hasVersion" description="See http://co.mbine.org/standards/qualifiers" extends="baseBqbiol"/>
    
    <ComponentType name="bqbiol_is" description="See http://co.mbine.org/standards/qualifiers" extends="baseBqbiol"/>
    
    <ComponentType name="bqbiol_isDescribedBy" description="See http://co.mbine.org/standards/qualifiers" extends="baseBqbiol"/>
    
    <ComponentType name="bqbiol_isEncodedBy" description="See http://co.mbine.org/standards/qualifiers" extends="baseBqbiol"/>
    
    <ComponentType name="bqbiol_isHomologTo" description="See http://co.mbine.org/standards/qualifiers" extends="baseBqbiol"/>
    
    <ComponentType name="bqbiol_isPartOf" description="See http://co.mbine.org/standards/qualifiers" extends="baseBqbiol"/>
    
    <ComponentType name="bqbiol_isPropertyOf" description="See http://co.mbine.org/standards/qualifiers" extends="baseBqbiol"/>
    
    <ComponentType name="bqbiol_isVersionOf" description="See http://co.mbine.org/standards/qualifiers" extends="baseBqbiol">
        <Text name="xmlns:bqbiol"/>
    </ComponentType>
    
    <ComponentType name="bqbiol_occursIn" description="See http://co.mbine.org/standards/qualifiers" extends="baseBqbiol"/>
    
    <ComponentType name="bqbiol_hasTaxon" description="See http://co.mbine.org/standards/qualifiers" extends="baseBqbiol"/>
   
    <ComponentType name="bqmodel_is" description="See http://co.mbine.org/standards/qualifiers" extends="baseBqbiol"/>
    
    <ComponentType name="bqmodel_isDescribedBy" description="See http://co.mbine.org/standards/qualifiers" extends="baseBqbiol">
        <Text name="xmlns:bqmodel"/>
    </ComponentType>
    
    <ComponentType name="bqmodel_isDerivedFrom" description="See http://co.mbine.org/standards/qualifiers" extends="baseBqbiol"/>
    
    
    <ComponentType name="rdf_Bag" description="Work in progress...">
        <Child name="rdf:li" type="rdf_li"/>
        <Dynamics/>
    </ComponentType>


    <ComponentType name="rdf_li" description="Annotation...">
        <Text name="rdf:resource"/>
        <Dynamics/>
    </ComponentType>


    <ComponentType name="point3DWithDiam"
                   description="Base type for ComponentTypes which specify an ( _x, _y, _z ) coordinate along with a _diameter. Note: no dimension used in the attributes for these coordinates! These are assumed to have dimension micrometer (10^-6 m). This is due to micrometers being the default option for the majority of neuronal morphology formats, and dimensions are omitted here to facilitate reading and writing of morphologies in NeuroML.">
        <Parameter name="x" dimension="none" description="x coordinate of point. Note: no dimension used, see note above!"/>
        <Parameter name="y" dimension="none" description="y coordinate of point. Note: no dimension used, see note above!"/>
        <Parameter name="z" dimension="none" description="z coordinate of point. Note: no dimension used, see note above!"/>
        <Parameter name="diameter" dimension="none" description="Diameter at point. Note: no dimension used, see note above!"/> <!-- TODO decide whether this or radius should be default input field!!! -->
        
        <DerivedParameter name="radius" dimension="length" value="MICRON * diameter / 2"/>
        <DerivedParameter name="xLength" dimension="length" value="MICRON * x"/>  <!-- conversion to SI units... -->
        <DerivedParameter name="yLength" dimension="length" value="MICRON * y"/>  <!-- conversion to SI units... -->
        <DerivedParameter name="zLength" dimension="length" value="MICRON * z"/>  <!-- conversion to SI units... -->

        <Constant name="MICRON" dimension="length" value="1um"/>
    </ComponentType>


</Lems>
