# Supplementary material for: LEMS: a language for expressing complex biological models in concise and hierarchical form and its use in underpinning NeuroML 2
Source: Front Neuroinform. 2014 Sep 25;8:79. doi: 10.3389/fninf.2014.00079 (PMC4174883; doi:10.3389/fninf.2014.00079)
Supplement: Supplementary file 1 [file SupplementaryMaterial1.ZIP › NeuroMLCoreDimensions.xml]

<Lems xmlns="http://www.neuroml.org/lems/0.7.1"
      xmlns:xsi="http://www.w3.org/2001/XMLSchema-instance"
      xsi:schemaLocation="http://www.neuroml.org/lems/0.7.1 ../../LEMS/Schemas/LEMS/LEMS_v0.7.1.xsd">

    <!-- The core dimensional quantities as used in NeuroML version 2.0 -->
    <!-- Will be used in Type definitions, e.g. <StateVariable name="v" dimension="voltage"/> -->

    <Dimension name="time" t="1"/>
    <Dimension name="per_time" t="-1"/>

    <Dimension name="voltage"     m="1" l="2" t="-3" i="-1"/>
    <Dimension name="per_voltage" m="-1" l="-2" t="3" i="1"/>

    <Dimension name="conductance" m="-1" l="-2" t="3" i="2"/>
    <Dimension name="conductanceDensity" m="-1" l="-4" t="3" i="2"/>

    <Dimension name="capacitance" m="-1" l="-2" t="4" i="2"/>
    <Dimension name="specificCapacitance" m="-1" l="-4" t="4" i="2"/>

    <Dimension name="resistance"  m="1" l="2" t="-3" i="-2"/>
    <Dimension name="resistivity" m="2" l="2" t="-3" i="-2"/>

    <Dimension name="charge" i="1" t="1"/>

    <Dimension name="charge_per_mole" i="1" t="1" n="-1"/>

    <Dimension name="current" i="1"/>
    
    <Dimension name="currentDensity" i="1" l="-2"/>
    
    <Dimension name="length" l="1"/>
    <Dimension name="area" l="2"/>
    <Dimension name="volume" l="3"/>

    <Dimension name="concentration" l="-3" n="1"/>

    <Dimension name="substance" n="1"/>

    <Dimension name="permeability" l="1" t="-1"/>

    <Dimension name="temperature" k="1"/>

    <Dimension name="idealGasConstantDims" m="1" l="2" t="-2" k="-1" n="-1"/>
    
    <!-- Note: it's unlikely that this dimension/unit for rho in fixedFactorConcentrationModel will be needed anywhere else-->
    <Dimension name="rho_factor" l="-1" n="1" i="-1" t="-1"/>

    <!-- The core units as used in NeuroML version 2.0.   -->
    <!-- Will be used in Component definitions, e.g. duration="60ms" amplitude="0.2 nA" -->
    <!-- Note, new units can be defined in a NeuroML file based on the dimensions above -->

    <Unit symbol="s" dimension="time" power="0"/>
    <Unit symbol="per_s" dimension="per_time" power="0"/>          
    <Unit symbol="Hz" dimension="per_time" power="0"/>          
    <Unit symbol="ms" dimension="time" power="-3"/>                <!-- Physiological Units -->
    <Unit symbol="per_ms" dimension="per_time" power="3"/>         <!-- Physiological Units -->
    
    <Unit symbol="min" dimension="time" power="0" scale="60"/>
    <Unit symbol="per_min" dimension="per_time" power="0" scale="0.01666666667"/>
    <Unit symbol="hour" dimension="time" power="0" scale="3600"/>
    <Unit symbol="per_hour" dimension="per_time" power="0" scale="0.00027777777778"/>

    <Unit symbol="m" dimension="length" power="0"/>
    <Unit symbol="cm" dimension="length" power="-2"/>              <!-- Physiological Units -->
    <Unit symbol="um" dimension="length" power="-6"/>

    <Unit symbol="m2" dimension="area" power="0"/>
    <Unit symbol="cm2" dimension="area" power="-4"/>               <!-- Physiological Units -->
    <Unit symbol="um2" dimension="area" power="-12"/>
    
    <Unit symbol="m3" dimension="volume" power="0"/>
    <Unit symbol="cm3" dimension="volume" power="-6"/>             <!-- Physiological Units -->
    <Unit symbol="litre" dimension="volume" power="-3"/>
    <Unit symbol="um3" dimension="volume" power="-18"/>

    <Unit symbol="V" dimension="voltage" power="0"/>
    <Unit symbol="mV" dimension="voltage" power="-3"/>             <!-- Physiological Units -->
    <Unit symbol="per_V" dimension="per_voltage" power="0"/>
    <Unit symbol="per_mV" dimension="per_voltage" power="3"/>

    <Unit symbol="ohm" dimension="resistance" power="0"/>
    <Unit symbol="kohm" dimension="resistance" power="3"/>         <!-- Physiological Units -->
    <Unit symbol="Mohm" dimension="resistance" power="6"/>

    <Unit symbol="S" dimension="conductance" power="0"/>
    <Unit symbol="mS" dimension="conductance" power="-3"/>         <!-- Physiological Units -->
    <Unit symbol="uS" dimension="conductance" power="-6"/>
    <Unit symbol="nS" dimension="conductance" power="-9"/>
    <Unit symbol="pS" dimension="conductance" power="-12"/>

    <Unit symbol="S_per_m2" dimension="conductanceDensity" power="0"/>
    <Unit symbol="mS_per_cm2" dimension="conductanceDensity" power="1"/>   <!-- Physiological Units -->
    <Unit symbol="S_per_cm2" dimension="conductanceDensity" power="4"/>   <!-- NEURON preferred Units -->

    <Unit symbol="F" dimension="capacitance" power="0"/>
    <Unit symbol="uF" dimension="capacitance" power="-6"/>         <!-- Physiological Units -->
    <Unit symbol="nF" dimension="capacitance" power="-9"/>
    <Unit symbol="pF" dimension="capacitance" power="-12"/>

    <Unit symbol="F_per_m2" dimension="specificCapacitance" power="0"/>
    <Unit symbol="uF_per_cm2" dimension="specificCapacitance" power="-2"/>  <!-- Physiological Units -->

    <Unit symbol="ohm_m" dimension="resistivity" power="0"/>
    <Unit symbol="kohm_cm" dimension="resistivity" power="1"/>    <!-- Physiological Units -->
    <Unit symbol="ohm_cm" dimension="resistivity" power="-2"/>    <!-- NEURON preferred Units -->

    <Unit symbol="C" dimension="charge" power="0"/>

    <Unit symbol="C_per_mol" dimension="charge_per_mole" power="0"/>

    <Unit symbol="A" dimension="current" power="0"/>
    <Unit symbol="uA" dimension="current" power="-6"/>             <!-- Physiological Units -->
    <Unit symbol="nA" dimension="current" power="-9"/>
    <Unit symbol="pA" dimension="current" power="-12"/>

    <Unit symbol="A_per_m2" dimension="currentDensity" power="0"/>
    <Unit symbol="uA_per_cm2" dimension="currentDensity" power="-2"/>         <!-- Physiological Units -->
    <Unit symbol="mA_per_cm2" dimension="currentDensity" power="1"/>          <!-- NEURON preferred Units -->

    <Unit symbol="mol_per_m3" dimension="concentration" power="0"/>
    <Unit symbol="mol_per_cm3" dimension="concentration" power="6"/>  <!-- Physiological Units -->
    <Unit symbol="M" dimension="concentration" power="3"/>
    <Unit symbol="mM" dimension="concentration" power="0"/>
    
    <Unit symbol="mol" dimension="substance" power="0"/>

    <Unit symbol="m_per_s" dimension="permeability" power="0"/>
    <Unit symbol="cm_per_s" dimension="permeability" power="-2"/>
    <Unit symbol="um_per_ms" dimension="permeability" power="-3"/>
    <Unit symbol="cm_per_ms" dimension="permeability" power="1"/>

 
    <Unit symbol="degC" dimension="temperature" offset="273.15"/>
 
    <Unit symbol="K" dimension="temperature" power="0"/>

    <Unit symbol="J_per_K_per_mol" dimension="idealGasConstantDims" power="0"/>
 
    <!-- Note: it's unlikely that this dimension/unit for rho in fixedFactorConcentrationModel will be needed anywhere else-->
    <Unit symbol="mol_per_m_per_A_per_s" dimension="rho_factor" power="0"/> <!-- SI -->

</Lems>
