# Supplementary material for: LEMS: a language for expressing complex biological models in concise and hierarchical form and its use in underpinning NeuroML 2
Source: Front Neuroinform. 2014 Sep 25;8:79. doi: 10.3389/fninf.2014.00079 (PMC4174883; doi:10.3389/fninf.2014.00079)
Supplement: Supplementary file 1 [file SupplementaryMaterial1.ZIP › Simulation.xml]

<Lems xmlns="http://www.neuroml.org/lems/0.7.1"
      xmlns:xsi="http://www.w3.org/2001/XMLSchema-instance"
      xsi:schemaLocation="http://www.neuroml.org/lems/0.7.1 ../../LEMS/Schemas/LEMS/LEMS_v0.7.1.xsd">

    <!-- A number of Simulation types for use in NeuroML 2 documents  -->

    <!-- Including standard unit definitions for NeuroML v2.0 -->
    
    <Include file="NeuroMLCoreDimensions.xml"/>
  

    <ComponentType name="Display">
        <Parameter name="xmin" dimension="none"/>
        <Parameter name="xmax" dimension="none"/>
        <Parameter name="ymin" dimension="none"/>
        <Parameter name="ymax" dimension="none"/>

        <Parameter name="timeScale" dimension="time"/>
        <Children name="lines" type="Line"/>
        <Text name="title"/>   

        <Simulation>
            <DataDisplay title="title" dataRegion="xmin,xmax,ymin,ymax"/>
        </Simulation>
    </ComponentType>
        

    <ComponentType name="Line">
        <Parameter name="scale" dimension="*"/>
         <Parameter name="timeScale" dimension="*"/>
        <Path name="quantity"/>
        <Text name="color"/>
        <Simulation>
            <Record quantity="quantity" timeScale="timeScale" scale="scale" color="color"/>
        </Simulation>
    </ComponentType>

    
    <ComponentType name="Simulation">
        <Parameter name="length" dimension="time"/>
        <Parameter name="step" dimension="time"/>
        
        <Children name="displays" type="Display"/>
        <Children name="outputs" type="OutputFile"/>
        
        <ComponentReference name="target" type="Component"/>
    
       
        <Dynamics>
            <StateVariable name="t" dimension="time"/>
        </Dynamics>
        
        <Simulation>
            <Run component="target" variable="t" increment="step" total="length"/>
        </Simulation>
    </ComponentType>
    
    
    <ComponentType name="OutputFile">
    	
    	<Children name="outputColumn" type="OutputColumn"/>
        
        <Text name="path"/>
        <Text name="fileName"/>
    	
    	<Simulation>
    		<DataWriter path="path" fileName="fileName"/>
    	</Simulation>
    
    </ComponentType>
    
    
    <ComponentType name="OutputColumn">
         <Path name="quantity"/>
    	 <Simulation>
            <Record quantity="quantity"/>
        </Simulation>
    </ComponentType>

<!-- 
    <ComponentType name="DisplayList">
        <Parameter name="timeScale" dimension="time"/>
        <Children name="lines" type="LineElement"/>

        <Text name="title"/>
        <Text name="display"/>
    </ComponentType>


    <ComponentType name="LineElement">
        <Parameter name="scale" dimension="*"/>
        <Parameter name="timeScale" dimension="*"/>
        <Text name="color"/>
        <Text name="save"/>
        <Path name="quantity"/>
        <Simulation>
            <Record quantity="quantity" timeScale="timeScale" scale="scale" color="color" display="display"/>
        </Simulation>
    </ComponentType>
    
    <ComponentType name="DisplayElement">
        <Parameter name="xmin" dimension="none"/>
        <Parameter name="xmax" dimension="none"/>
        <Parameter name="ymin" dimension="none"/>
        <Parameter name="ymax" dimension="none"/>
        <Text name="title"/>

        <Simulation>
            <DataDisplay title="title" dataRegion="xmin,xmax,ymin,ymax"/>
        </Simulation>
    </ComponentType>
	
    <ComponentType name="SimulationElement">
        <Parameter name="length" dimension="time"/>
        <Parameter name="step" dimension="time"/>
        <ComponentReference name="target" type="Component"/>
        <Link name="display" type="DisplayElement"/>
        <Children name="outputs" type="DisplayList"/>
        <Dynamics>
            <StateVariable name="t" dimension="time"/>
        </Dynamics>

        <Simulation>
            <Run component="target" variable="t" increment="step" total="length"/>
        </Simulation>
    </ComponentType>


    <ComponentType name="SimulationSet">
        <Children name="simulations" type="SimulationElement"/>
        <Children name="displays" type="DisplayElement"/>
    </ComponentType>
     -->


<!-- In development... *Might* lead to SED-ML descriptions being natively used by LEMS...

    <ComponentType name="listOfSimulations">
        <Children name="uniformTimeCourse" type="uniformTimeCourse"/>
    </ComponentType>

    <ComponentType name="uniformTimeCourse">
        <Parameter name="initialTime" dimension="time"/>
        <Parameter name="outputStartTime" dimension="time"/>
        <Parameter name="outputEndTime" dimension="time"/>
        <Parameter name="numberOfPoints" dimension="none"/>

        <Dynamics>
             <DerivedVariable name="length" dimension="time" value="outputEndTime - initialTime"/>
             <DerivedVariable name="step" dimension="time" value="length/numberOfPoints"/>
        </Dynamics>

    </ComponentType>

    <ComponentType name="Simulation2">

        <Parameter name="length" dimension="time"/>
        <Parameter name="step" dimension="time"/>

        <Constant name="l2" dimension="time" value="400ms"/>
        
        <ComponentReference name="target" type="network"/>
        <Children name="displays" type="Display"/>


        <Child name="uniformTimeCourse" type="uniformTimeCourse"/>

        <Dynamics>
            <StateVariable name="t" dimension="time"/>

            <DerivedVariable name="length2" dimension="time" select="uniformTimeCourse/outputEndTime"/>

       <Run component="target" variable="t" increment="step" total="length"/>
            <Show src="displays"/>
        </Dynamics>
    </ComponentType>


    <ComponentType name="sedML">

        <Child name="listOfSimulations" type="listOfSimulations"/>
        <Children name="uniformTimeCourse" type="uniformTimeCourse"/>
        <Children name="displays" type="Display"/>

        <ComponentReference name="target" type="network"/>
        
        <Text name="version"/>
        <Text name="level"/>
        
        <Parameter name="length" dimension="time"/>
        <Parameter name="step" dimension="time"/>

    <Dynamics>
        <StateVariable name="t" dimension="time"/>-->

        <!--<ExternalVariable name="length" dimension="time" select="uniformTimeCourse/outputEndTime"/>-->
        <!--<ExternalVariable name="length" dimension="time" select="listOfSimulations/uniformTimeCourse/outputEndTime"/>-->
        <!--<DerivedVariable name="length" value="listOfSimulations/uniformTimeCourse/outputEndTime"/>-->

        <!--<Run component="target" variable="t" increment="step" total="length"/>-->
        <!--<Run component="target" variable="t" increment="0.01" total="300"/>
                <Show src="displays"/>
            </Dynamics>
        </ComponentType>-->

</Lems>
