# Supplementary material for: LEMS: a language for expressing complex biological models in concise and hierarchical form and its use in underpinning NeuroML 2
Source: Front Neuroinform. 2014 Sep 25;8:79. doi: 10.3389/fninf.2014.00079 (PMC4174883; doi:10.3389/fninf.2014.00079)
Supplement: Supplementary file 1 [file SupplementaryMaterial1.ZIP › testjlems.sh]

set -e

./jlems Figure2_PassiveChannel.xml -nogui
./jlems Figure3_HHcell.xml -nogui
./jlems Figure4_AdEx.xml -nogui
./jlems Figure5_NMDA.xml -nogui
./jlems Figure8_SBML_LEMS.xml -nogui

if [ $# -eq 1 ] ; then
    if [ $1 == "-a" ]; then
        ./jlems Figure9_Pyloric/LEMS_PyloricPacemakerNetwork.xml -nogui
    fi
fi
