# Supplementary material for: LEMS: a language for expressing complex biological models in concise and hierarchical form and its use in underpinning NeuroML 2
Source: Front Neuroinform. 2014 Sep 25;8:79. doi: 10.3389/fninf.2014.00079 (PMC4174883; doi:10.3389/fninf.2014.00079)
Supplement: Supplementary file 1 [file SupplementaryMaterial1.ZIP › testpylems.sh]

set -e

./pylems Figure2_PassiveChannel.xml -nogui
./pylems Figure3_HHcell.xml -nogui
./pylems Figure4_AdEx.xml -nogui
./pylems Figure5_NMDA.xml -nogui
./pylems Figure8_SBML_LEMS.xml -nogui

####  NOTE: Only run this with -a if you're prepared to wait ~30-40 mins...

if [ $# -eq 1 ] ; then
    if [ $1 == "-a" ]; then
        ./pylems Figure9_Pyloric/LEMS_PyloricPacemakerNetwork.xml -nogui
    fi
fi
